# Supplementary material for: A Bayesian approach to dynamic homology of morphological characters and the ancestral phenotype of jawed vertebrates
Source: eLife. 2020 Dec 4;9:e62374. doi: 10.7554/eLife.62374 (PMC7793628; doi:10.7554/eLife.62374)
Supplement: Supplementary file 1. [file elife-62374-supp1.zip › MATRIX_FIXED_HOMOLOGY0_HOMOLOGY1_NEXUS.txt]

#NEXUS

BEGIN TAXA;
	TITLE Taxa;
	DIMENSIONS NTAX=126;
	TAXLABELS
		Hemicyclaspis_murchisoni Cephalaspis_lyelli Zenaspis_salweyi Benneviaspis_holtedahli Boreaspis_macrorhynchus Norselaspis_glacialis Nectaspis_areolate Procephalaspis_oeselensis Tremataspis_mammillata Waengsjoeaspis_excellens Escuminaspis_laticeps Eugaleaspis_changi Hanyangaspis_guodingshanensis Polybranchiaspis_liaojiaoshanensis Bannhuanaspis_vukhuci Wenshanaspis_zhichangensis Shuyu_zhejiangensis Polybranchiaspid_sp_histological_samples Yunnanolepis_sp Parayunnanolepis_xitunensis Microbrachius_dicki Bothriolepis_sp_Gogo Bothriolepis_canadensis Pterichthyodes_milleri Remigolepis_walkeri Diandongpetalichthys_liaojiaoshanensis Quasipetalichthys_haikouensis Eurycaraspis_incilis Lunaspis_broili Shearsbyaspis_oepiki Macropetalichthys_rapheidolabis Cowralepis_mclachlani Sigaspis_lepidophora Kujdanowiaspis_podolica Lehmanosteus_hyperboreus Dicksonosteus_arcticus Groenlandaspis_sp_Mt_Howitt Buchanosteus_confertituberculatus Parabuchanosteus_murrumbidgeensis Holonema_westolli Coccosteus_cuspidatus Incisoscutum_ritchiei Eastmanosteus_calliaspis Compagopiscis_croucheri Materpiscis_attenboroughi Austroptyctodus_gardineri Campbellodus_decipiens Rhamphodopsis_threiplandi Brindabellaspis_stensioi Romundina_stellina Jagorina_pandora Gemuendina_stuertzi Entelognathus_primordialis Qilinyu_rostrata Janusiscus_schultzei Nerepisacanthus_denisoni Poracanthodes_menneri Ischnacanthus_gracilis Tetanopsyrus_lindoei_breviacanthias Diplacanthus_crassisimus Milesacanthus_antarctica Culmacanthus_stewarti Euthacanthus_macnicoli Cassidiceps_vermiculatus Promesacanthus_eppleri Mesacanthus_mitchelli Cheiracanthus_sp Homalacanthus_concinnus Acanthodes_bronni Ptomacanthus_anglicus Climatius_reticulatus Vernicomacanthus_waynensis Parexus_recurvus Latviacanthus_ventspilsensis Brachyacanthus_scutiger Brochoadmones_milesi Gladiobranchus_probaton Kathemacanthus_rosulentus Lupopsyrus_pygmaeus Obtusacanthus_corroconis Gladbachus_adentatus Cladodoides_wildungensis Akmonistion_zangerli Cobelodus_braincase Cladoselache_kepleri_fyleri Chondrenchelys_problematica Helodus_simplex Debeerius_ellefseni Doliodus_latispinosus Hamiltonichthys_mapesi Onychoselache_traquari Orthacanthus_sp Pucapampella_rodrigae Tamiobatis_vetustus Tristychius_arcuatus Dialipina_salgueiroensis Ligulalepis_braincase Cheirolepis_canadensis Cheirolepis_trailli Howqualepis_rostridens Raynerius_splendens Mimipiscis_toombsi Moythomasia_durgaringa Kentuckia_deani Meemannia_eos Guiyu_oneiros Psarolepis_romeri Achoania_jarvikii Qingmenodus_yui Onychodus_jandemarrai Miguashaia_bureaui Diplocercides_kayseri Styloichthys_changae Youngolepis_praecursor Powichthys_thorsteinssoni Diabolepis_speratus Dipterus_valenciennesi Rhinodipterus_kimberleyensis Chirodipterus_australis Porolepis_sp Glyptolepis_groenlandica Tungsenia_paradoxa Kenichthys_campbelli Osteolepis_macrolepidotus Gogonasus_andrewsae Eusthenopteron_foordi
	;

END;


BEGIN CHARACTERS;
	DIMENSIONS  NCHAR=525;
	FORMAT DATATYPE = STANDARD RESPECTCASE GAP = - MISSING = ? SYMBOLS = "  0 1 2 3";
	CHARSTATELABELS
		1 Tessellated_calcified_cartilage /  absent present,
		2 Tessellated_calcified_cartilage /  single_layered 'multi-layered',
		3 Perichondral_bone /  present absent,
		4 Extensive_endochondral_ossification /  absent present,
		5 Extensive_pore_canal_network /  absent present,
		6 'Three-layered exoskeleton' /  absent present,
		7 Cephalic_dermoskeleton_bone /  cellular acellular,
		8 Perforated_horizontal_lamina_in_the_sensory_canals_and_vascular_system /  absent present,
		9 Galeaspidin /  absent present,
		10 Dentine /  absent present,
		11 Dentine_kind /  mesodentine semidentine orthodentine,
		12 Bone_cell_lacunae_in_body_scale_bases /  present absent,
		13 Main_dentinous_tissue_forming_fin_spine /  osteodentine orthodentine,
		14 Resorption_and_redeposition_of_odontodes /  absent_or_partially_developed present,
		15 'Enamel(oid) present on dermal bones and scales' /  absent present,
		16 Enamel /  'single-layered' 'multi-layered',
		17 Enamel_layers /  'applied directly to one another (ganoine)' separated_by_layers_of_dentine,
		18 'Nasal opening(s)' /  'dorsal, placed between orbits' ventral_and_anterior_to_orbits,
		19 Nasal_capsules_in_anterlolateral_corners_of_orbit /  no yes,
		20 Elongate_preorbital_region_between_orbits_and_nasal_capsules /  absent present,
		21 Ethmoid_region_elongate_with_dorsoventrally_deep_lateral_walls /  absent present,
		22 'Tectum orbitale/supraorbital shelf' /  absent_or_very_narrow present,
		23 Supraorbital_shelf_broad_with_convex_lateral_margin /  absent present,
		24 'Orbit dorsal or facing dorsolaterally, surrounded laterally by endocranium' /  present absent,
		25 Narrow_interorbital_septum /  absent present,
		26 Extended_prehypophysial_portion_of_sphenoid /  absent present,
		27 'Short otico-occipital region of braincase' /  absent present,
		28 Parachordal_shape /  'broad, flat' keeled_with_sloping_lateral_margins,
		29 'Stalk-shaped parachordal/occipital region' /  absent present,
		30 Braincase_is_series_of_bilateral_ossifications /  no yes,
		31 Median_rostral_dorsal_process_of_braincase /  absent present,
		32 Rostral_processes /  absent present,
		33 Postnasal_wall /  absent present,
		34 Processus_supraorbitalis_lateralis /  absent present,
		35 Postorbital_process /  absent present,
		36 Transverse_otic_process /  present absent,
		37 Transverse_otic_process /  not_extending_in_front_of_orbits extending_in_front_of_orbits,
		38 Branchial_ridges /  present reduced_to_vagal_process 'absent (articulation made with bare cranial wall)',
		39 Vagal_process /  forked unforked,
		40 Craniospinal_process /  absent present,
		41 Paravagal_fossa /  absent present,
		42 Optic_fissure /  present absent,
		43 Ventral_cranial_fissure /  absent present,
		44 Anterior_margin_of_ventral_fissure /  straight sinusoidal,
		45 Endoskeletal_cranial_joint /  absent present,
		46 Ventral_notch_between_parachordals /  absent present_or_entirely_unfused,
		47 Parachordal_plates /  separated_from_the_otic_capsule sutured_or_fused_to_otic_capsule,
		48 'Metotic (otic-occipital) fissure' /  absent present,
		49 Occipital_arch_wedged_in_between_otic_capsules /  absent present,
		50 Precerebral_fontanelle /  absent present,
		51 Anterolateral_fenestra_in_roof_of_otoccipital /  absent present,
		52 Hypophysial_foramen_in_braincase /  absent present,
		53 Posterior_dorsal_fontanelle /  absent present,
		54 Shape_of_posterior_dorsal_fontanelle /  approximately_as_long_as_broad 'much longer than wide, slot-shaped',
		55 Perilymphatic_fenestra /  absent present,
		56 Vestibular_fontanelle /  absent present,
		57 Ventral_cranial_fissure_connects_with_vestibular_fontanelles /  no yes,
		58 Basal_fenestra_opening_into_floor_of_orbit /  absent present,
		59 Subpituitary_fenestra /  absent present,
		60 Basicranial_fenestra /  absent present,
		61 Vomeral_area_with_grooves_and_raised_areas /  absent present,
		62 Ethmoidal_articulation_of_palatoquadrate /  absent present,
		63 Ethmoid_articulation_for_palatoquadrate /  extends_posteriorly_to_the_level_of_N.II placed_on_postnasal_wall majority_of_facet_anterior_to_postnasal_wall,
		64 Eye_stalk_or_unfinished_area_on_neurocranial_wall_for_eye_stalk /  absent present,
		65 'Position of basal/basipterygoid articulation' /  same_anteroposterior_level_as_hypophysial_opening anterior_to_hypophysial_opening,
		66 'Basipterygoid process (basal articulation) with vertically oriented component' /  absent present,
		67 Expanded_articular_area_anterior_to_basipterygoid_process /  absent present,
		68 'Orbital/palatobasal articulation' /  posterior_to_optic_foramen anterior_to_optic_foramen,
		69 'Descending process of sphenoid (with its posterior extremity lacking periostegeal lining)' /  absent present,
		70 Processus_connectens /  short elongate,
		71 'Articulation between neurocanium and palatoquadrate posterodorsal to orbit (suprapterygoid articulation)' /  absent present,
		72 Division_of_postorbital_palatoquadrate_articulation_into_dorsal_and_ventral_components /  absent present,
		73 Periotic_process /  absent present,
		74 Hyomandibular_articulating_with_braincase /  yes no,
		75 Position_of_hyomandibula_articulation_on_neurocranium /  'Anterior position, suborbital' 'posterior position, behind orbit',
		76 Relative_position_of_jugular_groove_and_hyomandibular_articulation /  hyomandibula_dorsal_or_same_level jugular_vein_passing_dorsal_or_lateral_to_hyomandibula,
		77 Articulation_facet_with_hyomandibular /  'single-headed' 'double-headed',
		78 Hyomandibular_facets_where_they_straddle_the_jugular_canal /  narrowly_separated broadly_separated,
		79 Articulation_surface_on_ventrolateral_surface_of_otic_capsule /  absent present,
		80 paired_occipital_facets /  absent present,
		81 Position_of_myodome_for_superior_oblique_eye_muscles /  posterior_and_dorsal_to_foramen_for_nerve_II anterior_and_dorsal_to_foramen_for_nerve_II,
		82 Medial_recess_of_the_posteroventral_myodome /  absent present,
		83 'Pronounced sub-ethmoidal keel' /  absent present,
		84 Subcranial_ridges /  absent present,
		85 Dorsal_ridge /  absent present,
		86 Shape_of_median_dorsal_ridge_anterior_to_endolymphatic_fossa /  'developed as a squared-off ridge or otherwise ungrooved' bears_a_midline_groove,
		87 Dorsal_otic_ridge_forming_a_horizontal_crest /  absent present,
		88 'Hypotic lamina (and dorsally directed glossopharyngeal canal)' /  absent present,
		89 Dorsolateral_cristae /  absent present,
		90 Dorsolateral_cristae_fenestrated /  no yes,
		91 'Lateral (parotic) cristae' /  absent present,
		92 Size_of_aperture_to_notochordal_canal /  much_smaller_than_foramen_magnum 'as large, or larger, than foramen magnum',
		93 Notochord_short_and_stopped_by_occipital_cotylus /  absent present,
		94 Unconstricted_cranial_notochord /  absent present,
		95 Spiracular_groove_on_basicranial_surface /  absent present,
		96 Spiracular_groove_on_lateral_commissure /  absent present,
		97 Endoskeletal_spiracular_enclosure /  absent present spiracular_canal,
		98 Relationship_of_cranial_endocavity_to_basisphenoid /  endocavity_occupies_full_depth_of_sphenoid endocavity_dorsally_restricted,
		99 Nasal_sacs /  unpaired paired,
		100 Olfactory_tracts /  separate_tracts single_anterior_division_of_the_cranial_cavity,
		101 Rostral_organ /  absent present,
		102 Hypophyseal_chamber /  projects_posteroventrally projects_ventrally_or_anteroventrally,
		103 Paired_recesses_anterior_of_hypophysial_fossa /  absent 'present, blind' 'present, connect via canals to cranial cavity',
		104 Optic_lobes /  narrower_than_cerebellum same_width_or_wider_than_cerebellum,
		105 Lateral_cranial_canal /  absent present,
		106 Supraotic_cavity /  absent present,
		107 Endolymphatic_ducts /  posteriodorsally_angled_tubes tubes_oriented_vertically_through_median_endolymphatic_fossa,
		108 Labyrinth_cavity /  separated_from_the_main_neurocranial_cavity_by_a_cartilaginous_or_ossified_capsular_wall skeletal_capsular_wall_absent,
		109 'External (horizontal) semicircular canal' /  absent present,
		110 'External (horizontal) semicircular canal' /  joins_the_vestibular_region_dorsal_to_posterior_ampulla joins_level_with_posterior_ampulla,
		111 Horizontal_semicircular_canal_in_dorsal_view /  medial_to_path_of_jugular_vein dorsal_to_jugular_vein,
		112 Horizontal_semicircular_canal /  horizontally_orientated obliquely_orientated,
		113 Crus_commune /  dorsal_to_endocranial_roof ventral_to_endocranial_roof,
		114 Sinus_superior /  absent_or_indistinguishable_from_union_of_anterior_and_posterior_canals_with_saccular_chamber present,
		115 Utricular_recess /  absent present_small present_large,
		116 Lagenar_recess /  absent present,
		117 Number_of_SEL_canals /  five less_than_5,
		118 SEL_1_canal_bifurcation /  between_orbit_and_lateral_field close_to_field close_to_orbit,
		119 Canal_for_efferent_pseudobranchial_artery_within_basicranial_cartilage /  absent present,
		120 'Entrance of internal carotids in "tropibasic" braincase' /  through_basisphenoid_pillar through_orbits,
		121 Entrance_of_internal_carotids /  through_separate_openings_flanking_the_hypophyseal_opening_or_recess through_a_common_opening_at_the_central_midline_of_the_basicranium,
		122 Canal_for_lateral_dorsal_aorta_within_basicranial_cartilage /  absent present,
		123 Midline_canal_in_basicranium_for_dorsal_aorta /  absent present,
		124 Jugular_canal /  'long (invested in otic region along length of skeletal labyrinth)' 'short (restricted to region anterior of skeletal labyrinth)' 'absent (jugular vein uninvested in otic region)',
		125 Canal_for_jugular_in_postorbital_process /  absent present,
		126 Pituitary_vein_canal /  dorsal_to_level_of_basipterygoid_process flanked_posteriorly_by_basipterygoid_process,
		127 Pituitary_vein_canal /  'Discontinuous, enters cranial cavity' 'Discontinuous, enters hypophysial recess' Continuous_transverse_canal,
		128 Marginal_vein /  absent present,
		129 Olfactory_tracts /  'short, with olfactory capsules situated close to telencephalon cavity' 'elongate and tubular (much longer than wide)',
		130 Rostral_tubuli /  absent present,
		131 Profundus_and_trigeminal_nerves /  emerge_from_cranial_cavity_separately emerge_from_cranial_cavity_together,
		132 Size_of_anterior_profundus_canal /  small large,
		133 Series_of_perforations_for_innervation_of_supraorbital_sensory_canal_in_supraorbital_shelf /  absent present,
		134 Profundus_nerve_enters_orbit_with_jugular_vein /  no yes,
		135 Relative_position_of_trigeminal_nerve /  behind_endoskeletal_cranial_joint through_endoskeletal_cranial_joint anterior_to_endoskeletal_joint,
		136 Palatine_nerve_canal /  absent present,
		137 'Hyoid ramus of facial nerve (N. VII) exits through posterior jugular opening' /  absent present,
		138 'Glossopharyngeal nerve (N. IX) exit' /  foramen_situated_posteroventral_to_otic_capsule_and_anterior_to_metotic_fissure through_metotic_fissure,
		139 'Spino-occipital nerve foramina' /  'two or more, aligned horizontally' 'one or two, dorsoventrally offset',
		140 'Median dermal bone of palate (parasphenoid)' /  absent present,
		141 Ascending_process_of_parasphenoid /  absent present,
		142 Shape_of_parasphenoid_denticulated_field /  'broad rhomboid or lozenge-shaped' 'broad, splint-shaped' 'slender, splint-shaped',
		143 Parasphenoid_denticulated_field_with_multifid_anterior_margin /  absent present,
		144 Parasphenoid /  protruding_forward_into_ethmoid_region_of_endocranium behind_ethmoid_region,
		145 Denticulated_field_of_parasphenoid /  without_spiracular_groove with_spiracular_groove,
		146 Parasphenoid_denticle_field /  terminates_at_or_anterior_to_level_of_foramina_for_internal_carotid_arteries extends_posterior_to_foramina_for_internal_carotid_arteries,
		147 Four_carotid_foramina_in_parasphenoid /  absent present,
		148 Buccohypophysial_canal_in_parasphenoid /  single paired,
		149 Posterior_stalk_of_parasphenoid_covering_otic_region /  absent present,
		150 Parasphenoid_posterior_stalk_furrow /  absent present,
		151 Prespiracular_dental_plate /  absent present,
		152 Parotic_dental_plate /  absent present,
		153 Dermal_skull_roof /  includes_large_dermal_plates consists_of_undifferentiated_plates_or_tesserae,
		154 Tesserae_morphology /  large_interlocking_polygonal_plates 'microsquamose, not larger than body tesserae',
		155 Extent_of_dermatocranial_cover /  complete 'incomplete (scale-free cheek and elsewhere)',
		156 'Series of paired median skull roofing bones that meet at the dorsal midline of the skull (rectilinear skull roof pattern)' /  absent present,
		157 Dermal_intracranial_joint /  absent present,
		158 Cranial_spines /  absent 'present, multicuspid' 'present, monocuspid',
		159 Pineal_opening_perforation_in_dermal_skull_roof /  absent present,
		160 'Location of pineal foramen/eminence' /  level_with_posterior_margin_of_orbits well_posterior_of_orbits,
		161 Endolymphatic_ducts_open_in_dermal_skull_roof /  present absent,
		162 Endolymphatic_ducts_with_oblique_course_through_dermal_skull_bones /  absent present,
		163 'Endolymphatic duct relationship to median skull roof bone (i.e. nuchal plate)' /  within_median_bone 'on bones flanking the median bone (e.g. paranuchals)',
		164 Dermal_plate_associated_with_pineal_eminence_or_foramen /  contributes_to_orbital_margin plate_bordered_laterally_by_skull_roofing_bones,
		165 Median_rostral_extension_of_head_shield /  absent present,
		166 'Tooth-bearing median rostral' /  absent present,
		167 'T-shaped rostral' /  absent present,
		168 Multiple_postrostral_bones /  no yes,
		169 Number_of_median_bones_anterior_to_parietals /  none one two,
		170 Premedian_plate /  large_plate reduced_to_internasal_plate,
		171 Paired_prenostril_trenches_on_premedian_plate /  absent present,
		172 Unornamented_shelf_and_rostrocaudal_groove_on_premedian /  absent present,
		173 Preorbital_depression /  absent present,
		174 Supraorbital /  absent present,
		175 Lateral_plate /  absent present,
		176 Prelateral_plate /  absent present,
		177 Submarginal_articulation /  absent present,
		178 'Parietals (preorbitals of placoderms) surround pineal foramentotoeminence' /  yes no,
		179 Median_bone_separating_parietals /  absent present present_and_separates_postparietals_as_well,
		180 Paraorbital_plate_separating_suborbital_from_orbit /  absent present,
		181 Sclerotic_ring /  absent present,
		182 Number_of_sclerotic_plates /  four_or_less more_than_four,
		183 Sclerotic_ring_incorporated_into_skull /  no yes,
		184 'Dermal bone (sarcopt postorbital) between jugal and intertemporal' /  absent present,
		185 Complete_enclosure_of_spiracle_by_skull_roof_bones /  absent present,
		186 'Suture between paired skull roofing bones (centrals of placoderms postparietals of osteichthyans)' /  straight sinusoidal,
		187 Number_of_bones_bearing_otic_canal_between_dermosphenotic_and_lateral_extrascapular /  one two more_than_two,
		188 Supratemporal_contact_with_postparietal /  present absent_due_to_anterior_displacement absent_due_to_lateral_displacement,
		189 Supratemporal_contact_with_nasal /  absent present,
		190 Contact_of_tabular_or_anterior_paranuchal_with_postparietal_or_central /  less_than_half_length_of_postparietal extends_most_of_the_length_of_postparietal,
		191 Series_of_bones_lateral_to_supratemporal_series /  absent single_bone two_bones,
		192 Number_of_extrascapulars /  uneven paired,
		193 Number_of_paired_extrascapulars /  1_pair 2_pairs,
		194 Medial_processes_of_paranuchal_wrapping_posterolateral_corners_of_nuchal_plate /  absent present paranuchals_precluded_from_nuchal_by_centrals,
		195 Nuchal_plate /  without_orbital_facets with_orbital_facets,
		196 Centronuchal_plate /  absent present,
		197 Contact_of_nuchal_or_centronuchal_plate_with_paired_preorbital_plates /  absent present,
		198 Postnuchal_plate /  absent present,
		199 Presupracleithrum /  absent present,
		200 Fused_scale_rows_on_head_shield /  absent present,
		201 Dorsal_spinal_process_on_head_shield /  absent present,
		202 Cornual_extensions /  absent present,
		203 Spines_on_cornual_extension /  absent present,
		204 Most_posterior_bones_flanking_postparietals /  level_with_posterior_margin_of_postparietals extend_posterior_to_posterior_margin_of_potparietals,
		205 'Type of dermal neck-joint' /  overlap ginglymoid,
		206 Type_of_ginglymoid_neck_joint /  conventional reverse,
		207 'Dermal neck-joint between paired main-lateral-line-bearing bones of skull and shoulder girdle' /  absent present,
		208 Broad_supraorbital_vaults /  absent present,
		209 Paired_pits_on_ventral_surface_of_nuchal_plate /  absent present,
		210 Preorbital_recess /  absent present,
		211 Preorbital_recess /  restricted_to_premedian_plate extends_to_lateral_plates,
		212 posterior_descending_lamina_of_skull_roof /  absent present,
		213 Mesial_lamina_of_marginal_plate /  absent present,
		214 Lateral_fields /  absent present,
		215 Division_of_lateral_fields /  absent divided_once divided_twice,
		216 Lateral_fields_extend_posterior_to_pectoral_sinus /  absent present,
		217 Lateral_field_extends_to_cornua /  no yes,
		218 Median_field /  absent present,
		219 Median_field_separation_from_pineal_plate_or_foramen /  absent present,
		220 External_endolymphatic_duct_opens_within_median_field /  internal external,
		221 Median_dorsal_opening /  absent present,
		222 Shape_of_median_dorsal_opening /  'transverse slit-like' 'oval-like' slender_longitudinal_oval,
		223 external_nasal_opening /  single_median paired,
		224 Nostrils_enclosed_in_dermal_skull_roof /  yes no,
		225 Nasohypophysial_opening_shape /  unconstricted constricted split,
		226 Posterior_nostril /  associated_with_orbit not_associated_with_orbit,
		227 Dermintermedial_process /  absent present,
		228 Position_of_posterior_nostril /  'external, far from jaw margin' 'external, close to jaw margin' palatal,
		229 Lacrimal_posteriorly_enclosing_posterior_nostril /  absent present,
		230 Premaxilla_contributes_to_posterior_nostril /  absent present,
		231 Opercular_cover_of_branchial_chamber /  complete_or_partial separate_gill_covers_and_gill_slits,
		232 Branchiostegals /  absent present,
		233 Branchiostegal_plate_series_along_ventral_margin_of_lower_jaw /  absent present,
		234 Branchiostegal_ossifications /  'plate-like' 'narrow and ribbon-like',
		235 Branchiostegal_ossifications /  ornamented unornamented,
		236 Imbricated_branchiostegal_ossifications /  absent present,
		237 'Shape of opercular (submarginal) ossification' /  broad_plate_that_tapers_towards_its_proximal_end 'narrow, rod-shaped',
		238 Size_of_lateral_gular_plates /  extending_most_of_length_of_the_lower_jaw 'restricted to theanterior third of the jaw (no longer than the width of three or four branchiostegals',
		239 Median_gular /  present absent,
		240 Number_of_branchiostegal_rays_per_side /  10_or_more '2-7' one,
		241 Accessory_operculum /  absent present,
		242 Oralobranchial_covering /  tesserae plates,
		243 Headshield_enclosed_posteriorly_behind_oralobranchial_chamber /  no yes,
		244 Cheek_plate /  undivided 'divided (i.e., squamosal and preopercular)',
		245 Subsquamosals_in_taxa_with_divided_cheek /  absent present,
		246 Preopercular_shape /  rhombic 'bar-shaped',
		247 Consolidated_cheek_plates /  absent present,
		248 Enlarged_postorbital_tessera_separate_from_orbital_series /  absent present,
		249 'Most posterior major bone of cheek bearing preopercular canal (preopercular) extending forward, close to orbit' /  absent present,
		250 Contact_between_most_posterior_major_bone_of_cheek_bearing_preopercular_canal_and_maxilla /  present absent,
		251 'Bone bearing both quadratojugal pit-line and preopercular canal' /  absent present,
		252 Notch_in_anterior_margin_of_jugal /  absent present,
		253 Quadratojugal /  present absent,
		254 Lacrimal /  absent present,
		255 Premaxilla /  extends_under_orbit restricted_anterior_to_orbit,
		256 Premaxillae_with_inturned_symphysial_processes /  absent present,
		257 Premaxilla_forming_part_of_orbit /  absent present,
		258 'Posterior expansion of maxilla (maxilla cleaver-shaped)' /  present absent,
		259 Contribution_by_maxilla_to_posterior_margin_of_cheek /  present absent,
		260 Ventral_margin_of_maxilla /  straight curved,
		261 Orbital_process_of_maxilla /  absent present,
		262 Dermal_ornamentation /  smooth ridges tuberculate,
		263 Size_of_cosmine_pores /  small large,
		264 Pore_clusters /  absent present,
		265 'Westoll-lines' /  absent present,
		266 Transverse_external_groove_behind_pineal_opening /  absent present,
		267 'sensory foramina on skull roof, behind orbits' /  absent present,
		268 Cutaneous_pits_on_cheek_bones /  absent present,
		269 Oral_dermal_tubercles_borne_on_jaw_cartilages /  absent present,
		270 'Oral tubercles in patterned rows (teeth)' /  absent present,
		271 Basal_resorption_of_teeth /  absent present,
		272 Oral_dermal_tubercles_fused_to_jaw_cartilages /  absent present,
		273 Tooth_whorls /  absent present,
		274 Tooth_whorls_extent /  at_symphysis along_entire_jaw,
		275 Distribution_of_marginal_tooth_whorls /  upper_and_lower_jaws lower_jaws_only upper_jaws_only,
		276 Bases_of_marginal_tooth_whorls /  'single, continuous plate' some_or_all_whorls_consist_of_separate_tooth_units,
		277 Toothplates /  absent present,
		278 Extramandibular_dentition /  absent present,
		279 Number_of_tooth_rows_on_outer_dental_arcade /  one two,
		280 Teeth_of_dentary /  reaching_anterior_end_of_dentary not_reaching_anterior_end,
		281 'Fangs of coronoids (sensu stricto)' /  absent present,
		282 Number_of_fang_pairs_on_posterior_coronoid /  one two none,
		283 Marginal_denticle_band_on_coronoids /  'broad band, at least posteriorly' 'narrow band with 2-4 denticle rows',
		284 Teeth_radial_rows_on_prearticular /  absent present,
		285 Core_of_oral_dermal_tubercles /  open_pulp_cavity 'vascular network (osteodentine)',
		286 'Enamel(oid) on teeth' /  absent present,
		287 Plicidentine /  absent present,
		288 Acrodin /  absent present,
		289 Jaws /  absent present,
		290 'Cosmine-like tissue in oral cavity' /  absent present,
		291 Dermal_jaw_plates_on_biting_surface_of_jaw_cartilages /  absent present,
		292 Dentary /  absent present,
		293 Large_ventromesially_directed_flange_of_symphysial_region_of_mandible /  absent present,
		294 Flange_like_extension_of_mandible_composed_of_prearticular_and_Meckelian_ossification /  absent present,
		295 Strong_ascending_flexion_of_symphysial_region_of_mandible /  absent present,
		296 Labial_pit /  absent present,
		297 Infradentary /  absent present,
		298 Number_of_infradentaries /  one two more_than_2,
		299 Extent_of_infradentaries /  along_much_of_ventral_margin_of_dentary restricted_to_posterior_half_of_dentary,
		300 Infradentary_foramina /  always_present absent,
		301 Anterior_end_of_prearticular /  far_from_jaw_symphysis near_jaw_symphysis,
		302 'Prearticular - dentary contact' /  present absent,
		303 Principal_coronoid /  absent present,
		304 Coronoids /  present absent,
		305 Number_of_coronoids /  more_than_three three,
		306 Meckelian_bone_exposed_immediately_anterior_to_first_coronoid /  yes no,
		307 Submandibulars /  absent present,
		308 Large_otic_process_of_the_palatoquadrate /  absent present,
		309 Insertion_area_for_jaw_adductor_muscles_on_palatoquadrate /  ventral lateral,
		310 Oblique_ridge_or_groove_along_medial_face_of_palatoquadrate /  absent present,
		311 'Perforate or fenestrate anterodorsal (metapterygoid) portion of palatoquadrate' /  absent present,
		312 Processus_ascendens_of_palatoquadrate /  absent present,
		313 Fenestration_of_palatoquadrate_at_basipterygoid_articulation /  absent present,
		314 Metapterygoid_with_developed_medial_ventral_protrusion /  absent present,
		315 Palatoquadrate_fused_with_neurocranium /  absent present,
		316 Jugular_vein_passes_through_cranioquadrate_passage /  absent present,
		317 Autopalatine_and_quadrate /  comineralized separate_mineralizations,
		318 Hyosuspensory_eminence_on_quadrate /  absent present,
		319 'Dermal plates on mesial (lingual) surfaces of Meckels cartilage and palatoquadrate' /  absent present,
		320 Contact_between_palatoquadrate_and_dermal_cheek_bones /  continuous_contact_of_metapterygoid_and_autopalatine metapterygoid_and_autopalatine_contacts_separated_by_gap_between_commissural_lamina_of_palatoquadrate_and_cheek_bones,
		321 Number_of_fang_pairs_on_ectopterygoid /  one two none,
		322 Proportions_of_entopterygoid /  anterior_end_level_with_processus_ascendens anterior_end_considerably_anterior_to_processus_ascendens,
		323 Bilateral_series_of_labial_cartilages /  absent present,
		324 Pronounced_dorsal_process_on_Meckelian_bone_or_cartilage /  absent present,
		325 Adductor_fossa /  open reduced_to_narrow_slot,
		326 Preglenoid_process /  absent present,
		327 Biconcave_glenoid_on_lower_jaw /  absent present,
		328 Jaw_articulation_located_on_rearmost_extremity_of_mandible /  absent present,
		329 Retroarticular_process /  absent present,
		330 Symplectic_articulation /  absent present,
		331 Scapular_process_of_shoulder_endoskeleton /  absent present,
		332 Ventral_margin_of_separate_scapular_ossification /  horizontal deeply_angled,
		333 Cross_sectional_shape_of_scapular_process /  flattened_or_strongly_ovate subcircular,
		334 Flange_on_trailing_edge_of_scapulocoracoid /  absent present,
		335 Scapular_process_with_posterodorsal_angle /  absent present,
		336 Endoskeletal_postbranchial_lamina_on_scapular_process /  present absent,
		337 Mineralisation_of_internal_surface_of_scapular_blade /  mineralised_all_around 'unmineralised on internal face forming a hemicylindrical cross-section' 'unmineralised on lateral face forming a hemicylindrical cross-section',
		338 Coracoid_process /  absent present,
		339 Procoracoid_mineralisation /  absent present,
		340 Fin_base_articulation_on_scapulocoracoid /  stenobasal eurybasal,
		341 Perforate_propterygium /  absent present,
		342 Endoskeletal_supports_in_pectoral_fin /  multiple_elements_articulating_with_girdle 'single element ("humerus") articulating with girdle',
		343 Triradiate_scapulocoracoid /  absent present,
		344 Subscapular_foramen /  absent present,
		345 Pectoral_propterygium /  absent present,
		346 Horizontal_plate_of_scapulocoracoid /  absent present,
		347 Macromeric_dermal_shoulder_girdle /  present absent,
		348 Dermal_shoulder_girdle_forming_a_complete_ring_around_the_trunk /  present absent,
		349 Median_dorsal_plate /  absent present,
		350 Number_of_MD_plates /  one two three,
		351 'Pronounced internal crista (keel) on median dorsal surface of shoulder girdle' /  absent present,
		352 Posteriorly_spine_on_MD_plate /  absent present,
		353 Anocleithrum /  element_developed_as_postcleithrum element_developed_as_anocleithrum_sensu_stricto,
		354 Anocleithrum_sensu_stricto /  exposed subdermal,
		355 Pectoral_fenestra_completely_encircled_by_dermal_shoulder_armour /  present absent,
		356 Dermal_shoulder_girdle_composition /  'ventral and dorsal (scapular) components' ventral_components_only,
		357 'Dorsal cleithrum (AL of the Placodermi), ventral cleithrum (AVL of the Placodermi) and pectoral spine (SP of the Placodermi)' /  not_fused fused,
		358 Relationship_of_clavicle_to_cleithrum /  ascending_process_of_clavicle_overlapping_cleithrum_laterally 'ascending process of clavicle wrapping round anterior edge of cleithrum, overlapping it both laterally and mesially',
		359 'Shape of dorsal blade of dermal shoulder girdle (either cleithrum or anterolateral plate)' /  spatulate pointed,
		360 Changs_apparatus /  absent present,
		361 'Clavicles/interolateral plates' /  'large plates, comparable in size to cleithrum' 'reduced to small semilunar plates, paired' unpaired_semilunar_plates,
		362 'Median ventral trunk plate(s)' /  absent present,
		363 Extracleithrum /  absent present,
		364 'Posterior dorsolateral (PDL) plate or equivalent' /  absent present,
		365 PL_and_PDL_overlap /  simple insertion,
		366 Left_and_right_PDL_contact_below_MD /  absent present,
		367 PDL_plate_visible_externally /  yes no,
		368 Scapular_infundibulum /  absent present,
		369 'Pectoral fin base has large, hemispherical dermal component' /  absent present,
		370 Pectoral_fins_covered_in_macromeric_dermal_armour /  absent present,
		371 Joint_in_macromeric_armoured_pectoral_fin /  unjointed jointed,
		372 Cd1_and_Cd2_plates /  in_contact separated,
		373 Number_of_basals_in_polybasal_pectoral_fins /  three_or_more two,
		374 Number_of_mesomeres_in_metapterygial_axis /  five_or_fewer seven_or_more,
		375 Biserial_pectoral_fin_endoskeleton /  absent present,
		376 Filamentous_extension_of_pectoral_fin_from_axillary_region /  absent present,
		377 Entepicondyle_on_humerus /  present absent,
		378 Distal_articulation_of_propterygium /  with_fin_rays with_a_second_enlarged_plate no_articulation,
		379 Pelvic_fins /  absent present,
		380 Pelvic_girdle_with_substantial_dermal_component /  yes no,
		381 'Claspers with large dermal J-shaped element' /  absent present,
		382 Claspers /  absent present,
		383 Paired_fin_spines /  absent present,
		384 'Pectoral fin spine small (bivalve-like)' /  no yes,
		385 Pelvic_fin_spine /  absent present,
		386 Dorsal_fin_spines /  absent present,
		387 Anal_fin_spine /  absent present,
		388 Median_fin_spine_insertion /  'shallow, not greatly deeper than dermal bones / scales' deep,
		389 Intermediate_fin_spines /  absent present,
		390 Intermediate_spines_when_present /  one_pair multiple_pairs,
		391 Intermediate_spines_with_finlets /  absent present,
		392 Prepectoral_fin_spines /  absent present,
		393 'Prepectoral spines form "necklace"' /  no yes,
		394 Median_ventral_prepectoral_spine /  absent present,
		395 'Fin spine cross-section' /  Round_or_horseshoe_shaped 'Flat-sided, with rectangular profile',
		396 Fin_spines_with_ridges /  absent present,
		397 Fin_spines_with_nodes /  absent present,
		398 Fin_spines_with_rows_of_large_retrorse_denticles /  absent present,
		399 Expanded_spine_rib_on_leading_edge_of_spine /  absent present,
		400 Spine_ridges /  converging_at_the_distal_apex_of_the_spine converging_on_leading_edge_of_spine,
		401 'Number of dorsal fins, if present' /  one two,
		402 Posterior_dorsal_fin_shape /  'base approximately as broad as tall, not broader than all of other median fins' 'base much longer than the height of the fin, substantially longer than any of the other dorsal fins',
		403 Basal_plate_in_dorsal_fin /  absent present,
		404 Branching_radial_structure_articulating_with_dorsal_fin_basal_plate /  absent present,
		405 Anal_fin /  absent present,
		406 Basal_plate_in_anal_fin /  absent present,
		407 'Spine-brush complex' /  absent present,
		408 Horizontal_caudal_lobe /  absent present,
		409 Triphycercal_tail /  absent present,
		410 Caudal_radials /  extend_beyond_level_of_body_wall_and_deep_into_hypochordal_lobe restricted_to_axial_lobe,
		411 Supraneurals_in_axial_lobe_of_caudal_fin /  absent present,
		412 Fringing_fulcra /  absent present,
		413 Epichordal_lepidotrichia_in_caudal_fin /  absent present,
		414 Synarcual /  absent present,
		415 Series_of_thoracic_supraneurals /  absent present,
		416 Longitudinal_scale_alignment_in_fin_webs /  present absent,
		417 Differentiated_lepidotrichia /  absent present,
		418 Interlocking_lepidotrichial_segments /  absent present,
		419 'Scute-like ridge scales (basal fulcra)' /  absent present,
		420 Longitudinal_rows_of_enlarged_keeled_scutes /  absent present,
		421 Series_of_median_hexagonal_scutes_anterior_to_first_dorsal_fin /  absent present,
		422 Body_scale_growth_pattern /  monodontode polyodontode,
		423 Body_scale_growth_concentric /  absent present,
		424 Postcranial_scales_with_areal_or_appositional_growth_crowns /  absent present,
		425 'Body scales with peg-and-socket articulation' /  absent present,
		426 Peg_on_rhomboid_scale /  narrow broad,
		427 Anterodorsal_process_on_scale /  absent present,
		428 Body_scale_profile /  'distinct crown and base demarcated by a constriction (neck)' flattened,
		429 Profile_of_scales_with_constriction_between_crown_and_base /  neck_similar_in_width_to_crown 'neck greatly constricted, resulting in anvil-like shape',
		430 Body_scales_with_bulging_base /  absent present,
		431 Body_scales_with_flattened_base /  present absent,
		432 Scales /  macromeric micromeric,
		433 Flank_scales_alignment /  vertical_rows 'oblique rows or hexagonal/rhombic packing' disorganised,
		434 Basal_pore_in_scales /  absent present,
		435 Scales_with_well_developed_pores_on_ganoine_surface /  absent present,
		436 Sensory_line_network /  preserved_as_open_grooves pass_through_canals_enclosed_within_dermal_bones,
		437 'Sensory canals/grooves' /  contained_within_the_thickness_of_dermal_bones contained_in_prominent_ridges_on_visceral_surface_of_bone,
		438 Course_of_ethmoid_commissure /  middle_portion_through_median_rostral sutural_course through_bone_center_of_premaxillary,
		439 Ethmoid_commissure_fused_into_midline_canal /  absent present,
		440 Infraorbital_canal_follows_premaxillary_suture /  no yes,
		441 Anterior_supraorbital_canal /  absent present,
		442 Semicircular_pit_line /  absent present,
		443 Supraorbital_sensory_canal /  absent present,
		444 Course_of_supraorbital_canal /  between_anterior_and_posterior_nostrils anterior_to_both_nostrils,
		445 Contact_of_supraorbital_and_infraorbital_canals /  in_contact_rostrally not_in_contact_rostrally,
		446 Contact_between_otic_and_supraorbital_canals /  not_in_contact in_contact,
		447 Branching_sensory_canal_system_at_posterior_of_supraorbital_canals /  absent present,
		448 Posterior_end_of_supraorbital_canal /  close_to_posterior_and_middle_pit_lines anterior_to_posterior_and_middle_pit_lines extends_posterior_to_middle_and_posterior_pit_lines,
		449 Anterior_pit_line_of_dermal_skull_roof /  absent present,
		450 'Position of anterior pit-line' /  'on paired median skull roofing bones over the otico-occipital division of braincase' on_paired_median_skull_roofing_bones_over_the_sphenoid_division_of_braincase,
		451 Course_of_supraorbital_canal /  straight 'lyre-shaped',
		452 Median_dorsal_canal /  absent present,
		453 'Infra-orbital sensory line' /  crosses_lateral_field does_not_cross_lateral_field,
		454 Festooned_pattern_of_sensory_canals /  absent present,
		455 Branching_of_lateral_transverse_canal /  absent present,
		456 Supraorbital_canals_and_posterior_pitlines_cross_as_an_X /  no yes,
		457 Otic_canal /  runs_through_skull_roof follows_edge_of_skull_roof,
		458 'Extension of otic canal beyond infraorbital canal ("P" canal)' /  absent present,
		459 Otic_canal_extends_through_postparietals /  absent present,
		460 Otic_canal_runs_along_mesial_margin_of_marginal_plate /  absent present,
		461 Central_sensory_lines /  absent present,
		462 Junction_of_posterior_pitline_and_main_lateral_line /  far_in_front_of_posterior_margin_of_skull_roof close_to_posterior_margin_of_skull_roof,
		463 'Middle and posterior pit-lines on postparietal' /  posteriorly_situated mesially_situated,
		464 Position_of_middle_and_posterior_pit_lines /  close_to_midline near_the_central_portion_of_each_postparietal,
		465 Posterior_pitline_and_postmarginal_canal /  staggered confluent,
		466 Postmarginal_canal /  absent present,
		467 Sensory_line_commissure_across_extrascapular_bones /  absent present,
		468 Preopercular_canal /  absent present,
		469 Preopercular_canal_meets_main_canal /  no yes,
		470 Horizontal_sensory_canal /  absent present,
		471 Jugal_portion_of_infraorbital_canal_joins_supramaxillary_canal /  present absent,
		472 Supraoral_canal /  absent present,
		473 'Sensory canal or pit-line associated with maxilla' /  absent present,
		474 Course_of_mandibular_canal /  not_passing_through_most_posterior_infradentary passing_through_most_posterior_infradentary,
		475 Course_of_mandibular_canal /  passing_through_dentary not_passing_through_dentary,
		476 Dorsal_branch_of_main_lateral_line_canal_on_PDL /  absent present,
		477 Sharp_downward_bend_on_PDL_plate_sensory_line /  absent present,
		478 Sensory_line_canal /  passes_between_or_beneath_scales 'passes over scales and/or is partially enclosed or surrounded by scales' perforates_and_passes_through_scales,
		479 Foramen_in_hyomandibular /  absent present,
		480 Endoskeletal_hyoid_arch_rays /  absent present,
		481 Anteriormost_unpaired_element_of_branchial_skeleton_contacted_by /  one_branchial_arch_only two_or_more_branchial_arches,
		482 Multiple_unpaired_branchial_mineralisations /  absent present,
		483 Interhyal /  absent present,
		484 Hypohyal /  absent present,
		485 Endoskeletal_urohyal /  absent present,
		486 Gill_skeleton_extends_posteriorly_beyond_occiput /  absent present,
		487 Sublingual_rod /  absent present,
		488 Disposition_of_the_interbranchial_ridges_of_the_oralobranchial_chamber_roof /  oligobranchiate orthobranchiate nectaspidiform,
		489 Number_of_branchial_fossae /  '5-7' '9-17' more_than_20,
		490 Homology_0_premaxilla /  absent present,
		491 Homology_0_maxilla /  absent present,
		492 'Homology 0 facial laminae on (pre)maxilla' /  absent present,
		493 'Homology 0 palatal laminae on (pre)maxilla' /  absent present,
		494 Homology_0_premaxilla_fused_in_midline /  absent present,
		495 'Homology 0 pipe-like ridges on (pre)maxilla' /  absent present,
		496 Homology_0_premaxilla_posterior_process /  absent present,
		497 Homology_0_fangs_on_premaxilla_palatal_lamina /  absent present,
		498 Homology_0_maxilla_fragmented_into_multiple_bones /  absent present,
		499 Homology_0_vomers /  absent present,
		500 Homology_0_dermopalatine /  absent present,
		501 'Homology 0 facial laminae on vomer/dermopalatine' /  absent present,
		502 'Homology 0 palatal laminae on vomer/dermopalatine' /  absent present,
		503 Homology_0_vomers_fused_in_midline /  absent present,
		504 'Homology 0 pipe-like ridges on vomer/dermopalatine' /  absent present,
		505 Homology_0_vomer_posterior_process /  absent present,
		506 Homology_0_fangs_on_vomer_palatal_lamina /  absent present,
		507 Homology_0_dermopalatine_fragmented_into_multiple_bones /  absent present,
		508 Homology_1_premaxilla /  absent present,
		509 Homology_1_maxilla /  absent present,
		510 'Homology 1 facial laminae on (pre)maxilla' /  absent present,
		511 'Homology 1 palatal laminae on (pre)maxilla' /  absent present,
		512 Homology_1_premaxilla_fused_in_midline /  absent present,
		513 'Homology 1 pipe-like ridges on (pre)maxilla' /  absent present,
		514 Homology_1_premaxilla_posterior_process /  absent present,
		515 Homology_1_fangs_on_premaxilla_palatal_lamina /  absent present,
		516 Homology_1_maxilla_fragmented_into_multiple_bones /  absent present,
		517 Homology_1_vomers /  absent present,
		518 Homology_1_dermopalatine /  absent present,
		519 'Homology 1 facial laminae on vomer/dermopalatine' /  absent present,
		520 'Homology 1 palatal laminae on vomer/dermopalatine' /  absent present,
		521 Homology_1_vomers_fused_in_midline /  absent present,
		522 'Homology 1 pipe-like ridges on vomer/dermopalatine' /  absent present,
		523 Homology_1_vomer_posterior_process /  absent present,
		524 Homology_1_fangs_on_vomer_palatal_lamina /  absent present,
		525 Homology_1_dermopalatine_fragmented_into_multiple_bones /  absent present ;
	MATRIX
	Hemicyclaspis_murchisoni                  0-00110?0????-???0?????????????????-????????????????????????????????????????????????????????????????????????????????00?????????1?0?????????0------?---??100-0?100?-00-----?---------1?0?---??-?-?------100-?---?---0-100-1000-001----?-0-------??00----0-?-??-------?{0 2}???--?--------------------0?-----?-?----??--?----?-???-?-????-?---??????????????????-0-----?00---?-??----0?0--???0??0--0??-1?-0-?0?0?-----0???0?010??0??????100????-?????00??0?-?-0?0---?-?--000--??-???--?????-??-----?-???-??0?0??????????--?????-??????????--?????-?
	Cephalaspis_lyelli                        0?00110?0????????0??????????????????????????????????????????????????????????????????????????????????????????????????02?????????????????????0????????--??100?0?100???0??????????????????????????????????1010????????0?10011000-001??????0----???????????0????????????????????--------------------0??????????????????????????????????????????????????????????0??????00???????????000?????0??0??????1??0??0?0??????0?????010??0??????100??????????00??0????0?0????????0?0-??????????????????????????????0?0?????????????????-?????????????????-?
	Zenaspis_salweyi                          0?0011000????????0?????????????????????????????????????????????????????????????0?1??????????????????????????????????00?????0???1???????????0????????--??100?0?100??00??????????????????????????????????0110????????0?10001000-001??????0----?????0?????0?????????????2??????--------------------0??????????????????????????????????????????????????????????0??????00???????????000??????????????????0??0???????????????1????????????????????????0??0????0?0????????000-??????????????????????????????0?0?????????????????-?????????????????-?
	Benneviaspis_holtedahli                   0?00??0?0????????0000?000000?000?????0???10?0??0?0?00??0?000?????????-????0??????10????00-0?????0?0??????0000????00001????????0100???0-00??0????????--??100?0?1000??0??????????????????????????????????0010????????0?10011100-001??????0----??????1????0?????????????2??????--------------------0??????????????????????????????????????????????????????????0??????00???????????000?????????????????????????????????????????????????????????????????0????0?0????????000-??????????????????????????????0?11????????????????-?????????????????-?
	Boreaspis_macrorhynchus                   0?00??0?0????????0000?000000?000?????0???10?0??0?0?00??0?000?????????-????0????0?10????00-0?????0?0??????0??0?????0001?????0??0100???0-00??0????????--??100?0?1000??1??????????????????????????????????0010????????0?10101000-001??????0----??????1????0?????????????2??????--------------------0??????????????????????????????????????????????????????????0??????00???????????000?????????????????????????????????????????????????????????????????0????-????????????0???????????????????????????????0?10????????????????-?????????????????-?
	Norselaspis_glacialis                     0?00?10?0????????0000?000000?000?????0???10?0??0?0?00??0?000?????????-????0????0000????00-000???000??????0000????00001?-???0??0100???0-00??0????????--??100?0?1000??0??????????????????????????????????000-????????0?101-1100-001??????0----?????01????0?????????????2??????--------------------0??????????????????????????????????????????????????????????0??????00???????????000?????????????????????????????????????????????????????????????????0????-????????????0???????????????????????????????0?10????????????????-?????????????????-?
	Nectaspis_areolate                        0?00??0?0????????000??00?000?0???????0???10?0??0???0???0?000?????????-????0????0?00?????0-0?????0???????????????????01?????????1?0????-????0????????--??100?0?100???0??????????????????????????????????000-????????0?121-1100-002??????0----??????0????0?????????????2??????--------------------0??????????????????????????????????????????????????????????0??????00???????????000?????????????????????????????????????????????????????????????????0????0?0????????010-??????????????????????????????0?21????????????????-?????????????????-?
	Procephalaspis_oeselensis                 0?001101010???0??0000?000000?000?????0???10?0??0???00??0?000?????????-????0????0?00?????0-0?????0?0?????????????????01?????????100????-00??0????????--??100?0?1000?00??????????????????????????????????1010????????0?10001000-001??????0----?????01????0?????????????2??????--------------------0??????????????????????????????????????????????????????????0??????00???????????000????????????????????????????????????0???????????1???0????????00??00???0?0????????010-??????????????????????????????0?01????????????????-?????????????????-?
	Tremataspis_mammillata                    0?0011010100??1??0000?000000?000?????0???10?0??0???00??0?000?????????-????0????0?00????00-0?????0?0???????00????????11?????0???100????-00??0????????--??100?0?100??00???????????????1?0????????????????0000????????0?110-1110-000??????0----?????11????0?????????????0??????--------------------0??????????????????????????????????????????????????????????0??????00???????????000????????0??0???1??0??0?0??????0???0?000??0??????1001010??1?00000?00???0?0????????010-??????????????????????????????0?0?????????????????-?????????????????-?
	Waengsjoeaspis_excellens                  0?00110?01???????0?00?0000???????????0??????0?????????????0??????????-???????????10???????????????0?????????????????01?????????100????-?0??0????????--??100?0?100??00??????????????????????????????????0011????????0?10011100-002??????0----?????0?????0?????????????2??????--------------------0??????????????????????????????????????????????????????????0??????00???????????000?????????????????????????????????????????????????????????????????00???-????????????0???????????????????????????????0?0?????????????????-?????????????????-?
	Escuminaspis_laticeps                     0???????0????????0?????????????????????????????????????????????????????????????????????????????????????????????????????????????????????????0????????--??100?0?100???0??????????????????????????????????0010????????0?0---1000-001??????0----?????0?????0?????????????2??????--------------------0?????????????????????????????????????????????????00?1??-??0??????00??????????????????00?????0????????????????????????010??0???00??00???????????0??0??????0????????0?0???????????????????????????????0???????????????????-?????????????????-?
	Eugaleaspis_changi                        0??????0?????????0???????????????????0???????????????????????????????????????????-??????????????????????????????????--?????????????????????0????????--??100?0?11????0??????????????????????????????????0010????????0?0---0--1200-??????0----???????????0?????????????2??????--------------------0??????????????????????????????????????????????????????????????????????????????????????????????????????????????????????????????????????????????????0????1?1???0????1-10??????????????????????????????0??0????????????????-?????????????????-?
	Hanyangaspis_guodingshanensis             0??????0?????????0???????????????????0???????????????????????????????????????????-??????????????????????????????????--?????????????????????0????????????100?0?1?????0??????????????????????????????????000-????????0?0---0--1000-??????0----?????1?????0????????????????????--------------------0??????????????????????????????????????????????????????????????????????????????????????????????????????????????????????????????????????????????????0????0?0????????0-10??????????????????????????????0??0????????????????-?????????????????-?
	Polybranchiaspis_liaojiaoshanensis        0??0???0?????????0?0???0???0?0???????0???10?0??0???????0?000?????????-???????????-0?????????????????????????????????--???????????0????-????0????????--??100?0?11????0???????????????0??????????????????000-????????0?0---0--1100-??????0----?????10????0?????????????2??????--------------------0??????????????????????????????????????????????????????????????????????????????????????????????????????????????????????????????????????????????????0????0?1???0????0-10??????????????????????????????0?11????????????????-?????????????????-?
	Bannhuanaspis_vukhuci                     0??0?????????????0???????????????????0?????????????????????????????????????????????????????????????????????????????????????????????????????0????????--??100?0?1?????0??????????????????????????????????000-????????0?0---0--1100-??????0----??????0????0?????????????2??????--------------------0???????????????????????????????????????????????????????????????????????????????????????????????????????????????????????????????????????0??0?111?0?0????0?1???0????0-10??????????????????????????????0??1????????????????-?????????????????-?
	Wenshanaspis_zhichangensis                0??0???0?????????0???????????????????0?????????????????????????????????????????????????????????????????????????????????????????????????????0????????--??100?0?10????0??????????????????????????????????0011????????0?0---0--1100-??????0----???????????0?????????????2??????--------------------0??????????????????????????????????????????????????????????????????????????????????????????????????????????????????????????????????????????????????0????0?1???1????0-11??????????????????????????????0??2????????????????-?????????????????-?
	Shuyu_zhejiangensis                       0??0???0?????????000??000000?000?????0???10????0???1???0?000??????????????1????0???????00-0?????0010?????0000????000--?-???0??01000??0?00?00????????--??100?0?1000??0???????????????0??????????????????0010????????0?0---0--1200-??????0----??????0????0?????????????????0??--------------------0??????????????????????????????????????????????????????????????????????????????????????????????????????????????????????????????????????????????????0????0?1???0????0-10?????0????????????????????????0?10????????????????-?????????????????-?
	Polybranchiaspid_sp_histological_samples  0??0001?10-???0??????????????????????????????????????????????????????????????????????????????????????????????????????????????????????????????????????????????????????????????????????????????????????????????????????????????????????????????????????????????????????2???????????????????????????????????????????????????????????????????????????????????????????????????????????????????????????????????????????????????????????????---0??0?1???0???????????????????????????????????????????????????????????????????????????????????????????
	Yunnanolepis_sp                           0-00?????????????00?????????????????????????????????????????????????????????????????--??????????????0???????????????????????????????????????????????????0-000-?000000?002000101?0-0?100?0-???-100000-00000-?1110?0-0?0---0--0-10-???--00----??-??-?0--1-?????0------?2-0-?0???????-?0??????-????1???--??0?---??????????????????????????????????????0??????001100??001?0111?1?00101????????????10????0??000-010-???????0????--??--???0?????0????????00?0-001???0??-?0-0?00-?-0????100????---10????????0?-?????????????????????????????????????
	Parayunnanolepis_xitunensis               0-???????1???????00?????????????????0????????????????????????????????????????????????-??????????????0???????????????????????????????????????????????????0-000-1000000-002000101?0-0?100?0-???-1000?0-00000-?1110???0?0---0--0-10-???--00----0--??-?0--1-?????0------?2-0-?0???????-?0??--?--?-??1??0--??0?----??--?????????????????????????????????0??????001100??001?0011?1?0010100???0??10??0?000?0--000------0-??0-0????--???-?1001??0--??10????0??0-?0??????0-??-0-00??-0?????????-?---??1???????0?-?????????????????????????????????????
	Microbrachius_dicki                       0-?00??0???????--?0?????????????????0???????????????????????-???????????????????????-???????????????0???????????????????????????????????????????????????0?000-?000000??02000101?1-0???0?0-???-100000-00000-???1000-0?0---0-?0-?0-????-00---??-???-??--1??????0-??????1-0??0???????-?0??????-????1?10????0??????????????????????????????????????????0??????001100??001??021?1?001111???????0?110?-?---?-000?---??0???0?0????????-???00???-??-??-?-??00?0?000?????0??0-0--0??-0-???000???????10??????????-?????????????????????????????????????
	Bothriolepis_sp_Gogo                      0-0001?0????-??--0000??0??0?????????11?1?0???????0????????????????????????0??????????-??????????????0??????????????????????????????????????0???????---??0-000-?000000-?0200000111-0?100?0-???-100010-00000-?11100110?0---0--0-?0-???--00----0--??-?0--1-?????0------?2-0??0?110-0?--0??--?-?????1?10--0?0?-----1--?000???00-0?00??00?0???0??????--00-?????001100??001?0021?100011111-??0???-??0?-??-0--000------??????0????--??--???0?-?---?---??-?00?0-010???-?0-?0-0--0???1????000??-1---10????????0?--00-------00----???00----???00-------
	Bothriolepis_canadensis                   0?00010000-???0??000????????????????1?????????????????????????????????????0?????????????????????????0???????????????????????????????????????????????????0?000?1000000???200000111?0?100?0????-100010?00000??11100110?0---0-?0??0??????00-???0????-?0??0??????0???????2-0??0?????????0???????????1??0????0?????????????????????????????????????????00??????001100??001?0021?100011111???0??0???0??00?0??000??????00??0?00??????????00???????????????00?0?010?????0??0?0?-0???1????000???1???101???????0?-?00-------00----???00----???00-------
	Pterichthyodes_milleri                    0-?0?????????????000????????????????0????????????????????????????????????????????????-??????????????0??????????????????????????????????????????????-????0-0?0-100?000-?0200000100-0???0?0-???-100000-00000-?11100100?0---0--0-?0-???--00----0--??-?0--1-?????0------?2-0??0????-??--0??--?--????1??0--??0------1--???????????????????????0??????--00-?????001100??001?0?11?1?0011110-??0??0?110???0?0--000?-----0-??0?0????--??--?1?01??0--?-???0??00?0-000??????-?0-0--0???0????000??-?---101???????0?-?00-------00----???00----???00-------
	Remigolepis_walkeri                       0?00??????-??????000????????????????0???????????????????????-???????????????????????-???????????????0??????????????????????????????????????0????????--??0?000-?000000?00200100100-0?1?0?0-???-100000-00000-???100100?0---0--0-10-???--00----0-???-?0--1????010-??????2-0??0???????-?0??????-????1?10????0--???-1????0?????0-0??????0?????0?????????0??????001100??001?0?11?1?0011100???0??0???0?-00-0?-000?---??--??0?0????????-??000-??0??1?00?1??00?0?000?????0??0-0--0???0-???000????????00???????0?-?00-------00----???00----???00-------
	Diandongpetalichthys_liaojiaoshanensis    0-000??????????--?0?0?01000??0?0??10010100??0????0??0?????0?-????????-????????????0?-????????????0?????????0???????????-??????????????-??-??????????????0??00-100-?10?001----00??100??0?0-1?00?00?001??000-???1?0--0?0---0--0-?1-1??--???---?-???-?????-?????????????2-0?100??????????????????????????????????????????????0-?????????????????????1????????001?0????00???01?????0??--??????????10???--???00?010?????????????????????????????????????10?-?001?1?00??00-0?000??00??010????????????????????-?????????????????????????????????????
	Quasipetalichthys_haikouensis             0-?00??????????--1??????0?0?????????????????????????????????-???????????????????????-??????????????????????????????????????????????????????????-????????0??0?-000-?10?0?1--??00??10???0?0-1?00100?0?1??000-???1??????0---0--0-?1-???--0??---?????-???????????????????2-0??0???????????????????????????????????????????????????????????????????????????????001??????00?0?01?????0??????????????10???--???00?010?????????????????????????????????????1????0?1???00??00-0?100?000???10????????1???????????-?????????????????????????????????????
	Eurycaraspis_incilis                      ?-?0?????????????1????0???0?????????????????????????????????????????????????????????--??????????????????????????????????????????????????????????????????0-?00?001?-10?0?1----00??100??0?0-1?00100100110000-?1011?--1?0---0--0-?1-???--???????????-?????????????--?--?2-0?0??????????????????????1???-???0??-??????????????????????????????????????????????001000??000?0?01?100000?--??????????10???????000?0100????????????????????????????????????10?--001??0000?00-0?0000000??010?????-???0????????0?-?????????????????????????????????????
	Lunaspis_broili                           0-0001000?????0--1??????0?0?1???????????????????????????????-??????????????????1??0?--??????????????????????????????????????????????????????????????????0?00?-0000110?0?1----00??1001?0?0-10001000001??000-?0?1??--0?0---0--0-?1?????-0??--?0-???-??--0??????????????1-0?00?????????????????????1??0???????????????????????????????????????????????1??????0010?0??000?0001?1?00000--???0??1???100??----000?110000-??0?0????????1??10?10????1-01?0?-11?0?101???000?00-0?00??000??010????????100???????0?-?????????????????????????????????????
	Shearsbyaspis_oepiki                      0-000????????????1010??000???0?????--????10?0????????????00??1?1?????-???00??????00-??????????0??0?0???????01?????1?--0-??????2?100?-0-10??100010?000-?00??0?-10???1??0??????00??100??0??-?00?????001???0????????-???0---0--0-?1?????????????????--??????????????????1-0?00???????????????????????????????????????????????0-???????????????????????????????????????????????????????????????????????????????????????????????????????????????????????10????????0000?00-0?000000???01???????????????????????????????????????????????????????????
	Macropetalichthys_rapheidolabis           0-0?0????11??00--1010?000?001000???--1-1110-0010-0?00-?0-000?1?1?????-000000???1??0-?-??0-00-?0000?0????000?1?0??010--?--101??20100?-0-10-??????????????0-?00-0000110-0????--00??10???0?0-10001000001?0000-?0?1?0--0?0---0--0-?1-???--??????0????-??-?0-???????-----?2-0??0????????????--?-?????1???--??0??---??--????????0-??????????????????????????????0????????00?0?-??1???0??--??????????1???????????0010--?????????????????????????--????????11??-?01??0000-00-0-10?0000??010?????---????????????--????????????????????????????????????
	Cowralepis_mclachlani                     0-00???????????????????????????????????????????????????????????????????????????1?????-??????????????0???????????????--?????????????????????1??????000-010-10?-0??11-0-??0----00?0100??0?0-0-0?000101100000-?0?1?0--000---0--0-?1-???--00-???1--?0-?-----??????------?1-0??0?10-00---00------????1?10--0?0------1--0?????????1?0???00?00??0????????01??????001000??100?0001?1?01000--??????11??10000-0--00000??-----?0-00000--10???-00????--?-??????01?--?01??0010-00-0-000?011???10?????---?????00?0000-?00-------11010000011010000000-------
	Sigaspis_lepidophora                      0-??0???????-??--?????0??????????????????0??????????????????????????????????????????????????????????????????????????????????????????????????????????????0-01?-??0111?-0??????00?010?1???00020?100000010000-?0?1????0?0---0--0-??-???-?0?????0???0-??--1-????0?------?2-0??0?????????0??--?-?????1???--??0??---??--?????????????????????????????????1??????001000??000?0001?1?00000--??????10??1000??0?-000?010??????0?0?????????-?100???0??1?--00??00??-?????0?10-?0-0-00?0110110100????---101???????????????????????????????????????????????
	Kujdanowiaspis_podolica                   0?000????????????1000?0100000000?0100101000-001000010--0-0100101????0-000010???10-00--?00-00?00000100???00001?00?010--0-00010?20001?00-10-01000101000-000-010-0001110?00210--00?0100100000020?100000010000-?0?100--0?0---0--0-11-???--00----0--?0-?0--1-???000?-----?2-0??0010-00-??0?-??-?-????1?1?--??0??-?????-???????00-??00--????0??????????1?1?10???001000?-000?0001?1000000--??????????10????0--0000010--??????0???????????1?01??0-010?1?0??00??-001?10010-00-0-0000111110100?011---100???????0?--00-------1?010000?1?010000?00-------
	Lehmanosteus_hyperboreus                  0-000????????????1000?0100000000?0100101000-00100001???0-01001011???0-0000?00-?10?00???00-0???00001?0?????0?????????--0-00010??0????0?-?0-01000101000-000-010-1001110?001----00?0100??0?00020?1000000??000-?0?100-?000---0--0-11-????-???????????-?????-?????????????2-0?1??????????0?????????????????????????????????????0-???????????????????????????????????????????????????????????????????????????????????????????????????????????????????????00??-001?10010-00-0-00?011111000??????????????????0?--????????????????????????????????????
	Dicksonosteus_arcticus                    0-0?0????11????--1000?010000000000100101000-0?1000010--0-0100101????0-0000100-??0-000-?00-0??00000100??00?00100??010--0-00010?20001?00-?0-01000101000-000-010-1001110-001----00?0100100000000?100000000000-?10101--0?0---0--0-11-???--00----0--?0-?0--1-?-?000------??-0?10010-00--?0?------????1?10--000------1--0000?0?00-0000--0???000000?--??101?10??0001000?-000?0001?1000000--?????-????10?0?-??-0000010--??????0??????1??????01??0--?-??????00??-001?10010-00-0-0000011110100?011---10?0??????0?-?00-------11010000011010000000-------
	Groenlandaspis_sp_Mt_Howitt               0-??0??????????--10?????????????????????????????????????????-???????????????????????-???????????????????????????????--?????????????????????100010?000-??0-0?0-1?01110?001----00??1001?0?00000?1001000?0000-?1010?--0?0---0--0-?1-1???-00----?-???-??--1-??????-??????2?0??0?10-00--?00-??-?-?-??1?10????0?-???????????????????0???????????????????????????001000??000?0001?1010000--???0??11??10000--?-000?010??-?????0?0??????1-?000???0??1-???1??00?-?001??0000?00-0-0000011??010????????11????????????00-------11011000011011000000-------
	Buchanosteus_confertituberculatus         0-000????1?????--?????010?0000???0?001110?0-0??0-??1???0?????????????-0??01?0??1?-???-?0??????000???????????????????--??0????????0????-?0-??00010100??0?0-010-?00111?-????????0???0?????0?000?1001000?0000-?101?1??000---0--0-??-???-????---?--??-??--?-??????------?2-0??0???????--???--?-?????1???--??0?----??--???????????????????????????--???????????00??????000?0??1?100000?????????????1??0?????0??-010--?????????????????????1010-00?10??0?00??-???????00-?0-0??0?00?1???10?????---11??????????-?????????????????????????????????????
	Parabuchanosteus_murrumbidgeensis         0-000????110?00--1000?010000000?00100111000-0110-001???0-010?101????0-0000100-?10-00???00-0??000001?0???0?00100??0??--0-0000??20001??0-10-01000101000-000-010-1001110-00210--00?0100??0001000?100100010000-?10101--000---0--0-10-1??--?0----1--??-??--1-???010?-----?2-0??01???????-0?------????1??0--000-?----1--?010?0?00-0?00--??????0?00?--??101??0??000101??-000?0?0??1???000--??????????10?0????-000?010????????0?????????????01010-00?10?10?00?--001?10000-00-0-00?0011010110?111---??????????0?-?????????????????????????????????????
	Holonema_westolli                         0-000100011???0--100????0?0????0?????????0??????????????????-???????????????????????-?????????????????????????????????????????????????????????????0?????0?01?-1001110??01?---00?0100100001020?100100010000-???101--000---0--0-?1-1???-00----0-??0-?0--1-???000-??????2-0?00011000-??00-??-?-????1?10???00-????-1??00100??????0??--0??0?000?0?--??101?00???001010?-000?0001?1000000--?????-110110000--?-000?010??0?????0??????1?1????01010??0?11?1??00?-?001?1?000?00-0-0000011??0100?1?1???111???????????00-------11010110011010110000-------
	Coccosteus_cuspidatus                     0-00???????--????1000?????0????0?????????0???????????????????????????????????????????-?????????????????????????????????????????????????????1??????010-??0-01?-0001110-10210--00?0100??0001000?100100010000-?10111--0?0---0--0-?1-???--00----1--?0-?0--1-?-?000------?2-0??0111000---00------????1?10--0?0------1--0???????????00--0??000?0?0?--??????0????001011?-000?0001?1000000--0??0?-11??10000-0--000-010--01?00?0???0--101-?-?0????--?-????-?00?--?01??000?-00-0-0000011?10100?011---10????????0???00-------11010010?11010010?00-------
	Incisoscutum_ritchiei                     0-000100011?-?0--1000?????0????0?????????0??????????????????-???????????????????????--???????????0?????????????????????-???????????????????100010?010-??0?01?-1001110?101----00?0100100001020?100100000000-???111--000---0--0-?1-1???-00----1-??0-?0--1-???000-??????2-0?00011000--?00???-?-????1?10???00--???-1??00??0???0-1???-?0??0?00000?-???101?00?00001010?-100?0001?1?00000--0?????11011000?----000-010--??0-110??????101??-?0?-?-??----?--?00???001???000?00-0-00000110?0100?0?1???10-?????0?0???00-------11010010011010010000-------
	Eastmanosteus_calliaspis                  0-0001?0?11--??--1000?????0????0??1-????????????????????????-???????????????????????--??????????????????????????????????????????????????????00010?01????0-01?-?001110?101----00?0100100001000?100100000000-???111--000---0--0-?1-1???--0----1-??0-?0--1-???000-??????2?0??0111000-??00??????????1?10???00--???-1??00??????0-1???-?0????00000?--??101?00??0001010??100?0001?1100000--0-0-??11?110000----000-010--0???110??????1?1-?-?0--?-???-?-??-?00?-?001???000?00-0?00000110?0100?0?1???10????????????00-------11010010011010010000-------
	Compagopiscis_croucheri                   0-0?0100011--?0--?000?????0????0??1-????????????????????????-???????????????????????--?????????????????????????????????????????????????????100010?010-??0-01?-100?110?101----00?0100100001000?100100000000-???111--000---0--0-?1-1???-?0----1???0-?0--1????000-??????2-0??0111000-??00??????00001?10???00--???-1??0???0???0-1???-?0??0?00000?--???01?00??0001010?-000?0001?1000000--0-0-??110110000--0-000-0100-0???110??????1?1-?-?0--?-??----?--?00???001???000?00-0?00000010?0000?0?1???0-????????????00-------11010010011010010000-------
	Materpiscis_attenboroughi                 0-000??0?11--??--1000?01000?01?1??0-?????0?-0????0????????0?-??1?????-????0???????00--??0-0?????????????????????????--??????0?????????-?0??????-????????0?100-001--?0???0----00?010?0?000002-?0?0200100000-???110--110---0--0-?1-????-?0---??-??0-?0--0????-10-??????2-0?00?0--00-??10-??-?-????1?10????0--???-1??0??0?0??0-1???-?00?0?000?0??0??100?00???001000?-100?1001?0???000--1-0-?-11??00?00----000-???--??1??00??????1??-?-00?-?-??--?-??-?10????01???000?00-0-1000001???000???????????0??????0-?00-------10010000-10010000-00-------
	Austroptyctodus_gardineri                 0-00?10001??-????100???110?001?1????????????0???0????????????????????-????0????1??0??-?0??????????1?????????????????--???0????????????-????0???????---??0-?00-0?1-?10-??0----00?010???000-02-?0?0200-00000-?11100--110---0--0-?1-???--00----1--?0-?---0--?--10------?--0?00?0--00---10------????1?10--??0------1--00?????00-100?-?00?0?0001-00010100??????001000?-100?1000?0???000--?????-1?1110?100??-0000010--11????0??????10????001??0--1-0100??11??-?01???00?-00-0-100?001???000????---???????0??0?-?00-------10010000-10010000-00-------
	Campbellodus_decipiens                    0-00??????????????0?????????0?????????????????????????????????????????????0????1?????-?????0???????????????????????????????????????????????0???????---??0-?0?-0?1-?10-??0----00?010???000-02-?0?0200-00000-?11100--010---0--0-?1-???--00----0--?0-?---0--?--10------?--0?00?0--00---10------????1?10--??0------1--00?0???00-100--?00?00000???--???0???????001200?-100?0000?0???000-??????-10??10?100??-0000010--????0?0??1?--101????01??0--1-01?00?11??-?01???00?-00-0-100?001???000????---?????0?0??0???00-------10010000-10010000-00-------
	Rhamphodopsis_threiplandi                 0-00???????????????????????????1??????????????????????????????????????????0??????????-??????????????0??????????????????????????????????????0???????---??0-?0?-0?1-?10-??0--??00?010???000-02-?0?0200??0000-?1110?????0---0--0-?1-???--00----1--?0-?---0--?--10------?--0?00?0--00---10------????1?10--??0------1--00??????????0?-?0?????00?0?--???????????0011?0?-100?0000?0???000???????-1?11101100?--00001100011100-000?1???????100????--?????0??11??-??0???000-00-0-100?001???000????---????????0?0???00-------10010000-10010000-00-------
	Brindabellaspis_stensioi                  0-000????11???0--0100-0000000000??---1-1100-0?10-0?10--0-00????1?????-000000????0?0-0-?00-00??00001001000?00100??000--0-0100??20000?-0-10-0?????????????0-?00-1000000??02000000?0101??0?0-10-01000001??000-???1000-000---0--0-10-0??--0?????0???0-?????-?????????????2-0?0??????????????????????1????????????????-????????0-????-?????????1-0001010???0??00????????00?000??????00?????????????10???????00??010--??????0?????????????01010--?010??0?01?1-001?10000-00-0-000?000??010?????---????????????--????????????????????????????????????
	Romundina_stellina                        0-00000001{0 1}0?010-0000?010000000????0?101000-011000?10--0?0?0-1-11-??0-0??0100???0-000-?00-0??000001?010000001101?100--0-0001?-2000??-0-10-00----????--??0-0000?0001000002000100??100??00--10-?001-000?-000-?0?10?0-0?0---0--0-10-1-0--0?????0????-?0--1-??-0??------?2-0??10???????-0???????????1??0??????-????????00????00-0??0??????????100??101?0?10???001?0?-?100-000??1???00?-??????-????10?0?-??-00000100-??????0?????????????0????????????0?01-0-000?10000-00-0-000?01011010????1-??????????????--????????????????????????????????????
	Jagorina_pandora                          0-000?????????0--00?00-100000010?01002?1000-00100001???0-000?1?1???0?-00?010???1?-?0--?-0-00?000001?01??0000101??010--?-??00-?20?00?-?-10-00---????---??{0 1}0?10011???1?0??0?-??00??0??11??00-??????-??-?0?????0?1????????????????????0-??0-???0--????0--1???????-0----?2????????????--0???-???????1?10????0?-?????-??00--??00-0?00??0??00??????00??100??????001?0???10??0????0???000?????????0??1??0?-???0??-010--?????????????1????????????0??????????-?-?????0??0?0????00???????????????-????????????0?--????????????????????????????????????
	Gemuendina_stuertzi                       ?-0??????????????000??-1????0?1??????2???0?????????????????????????????????????1????--???????0??????0????????????????????????????0?????????????????????0{0 1}0010011???100-00----00-00--110-00---???------0000-???1??---?0---0--0-10-??0--?0--?-0--?--?0--10???----0----?2-0??-?10-00---0???-???????1?10????0--???-1-?000--??00-??00???0??0?00???????100?1????0010?-??100??????0---000---??0?-1??010000-0--000-010---???0?0?????-1?1-?000???0-000???2??0?-0-001?100?0?00-0-00???0???-0-0?-?1-??--??0?????00-?00-------00----???00----???00-------
	Entelognathus_primordialis                0-00?????????????1000?01000000?0??10?2110?0-0110?001???0-000?1??????0-000010???0??00?-??0-0???000???0?????????????????????01??????????-????????????-???00-010-0-1--?00002100-00?0?0010100-1000100000-10000-?0?10?--0?0---0--0-10-??00-011---000-0-?0--1---?0?110011101-0??0010-00---0?------????1?110?001201??-1-?101????10-0000--?????000????????????????001000?-000?0001?1?00000--????-?????10????????00?0100-??????0?????????????0???0--1?01????00--0001?10000?00-0-0000000??1100?0?1???10????????0?--11110000000-----?-11110000000-----?-
	Qilinyu_rostrata                          0-000????????????1?0????????????????????????????????????????????????????????????????????????????????0???????????????????????????????????????????????????0-010-0-1--?00002110?00?0?001001001000100000-00000-010100??000---0??0-10-??00-00----0---0-?0--1----01110011?02?0?00010-00-?-0?------????1?11??000--???-1-?0???????????0?--????????????????????????001200?-000?0001?1?00000--??????1???10????????00?0000-??????0?????????????0??????????????00--?000?????0??0-0-?000000???000?0?????10????????????11110000000-----?-11110000000-----?-
	Janusiscus_schultzei                      0-00????????????????0101011100????1002?00?0-001?0?01???0-000???100?0?-?0?0100-?0???1--??0-0100001?????????0?1?1?????--0?1001?0?0????0?-?1?00---????---?00-?10???1--1??????????????0??????0?????????0???000-????0?????0---0--0-??-????????????????-???????????????????1???0????????????????????????????????????????????????0-???????????????????????????????????????????????????????????????????????????????????????????????????????????????????????00?????1???010?00-0-???0?0??1???0???????????????????--????????????????????????????????????
	Nerepisacanthus_denisoni                  0-00??????0??0?--1??????????????????????????????????????????????????????????????????????????????????????????????????????????????????????????????????????111??0????---???????????????0????-???????-?????????????--????0???0?????????????0----???????---0???????-?????????????1100????0???????????1?1???????????????????????????????????????1?????2?????????1??????????????????????0????????1?-01011100-000?11001010??0?0????????????001110??011?110???????????????????????????????????????????0???????????????????????????????????????????????
	Poracanthodes_menneri                     0-001????100100--???????????????????????????????????????????-???????????????????????????????????????????????????????????????????????????????-??-?-?-????10?--0????--?-??-?-??--??-??????---??-?-?-??-???????-?---????0???0????????---??????????????---0???-???------?2??????110010--0??--?-?10001?1??-???---?--1--011?0??10-000-??00????0?11100110????????1-??-?-?-----??-?-???-00?????0??1???10111?0-00001100101???1?0????-???0??0??1010--0110?10??--?-?????????-?????--?-???--????????---??????????????????????????????-?????????????????-?
	Ischnacanthus_gracilis                    0-00?????121001????0????????????????????????????????????????-??????????????????????????????????????????????????????????????????????????????0-??-?-?---??100--0??0?--????-?-??--??-??0-??---??-?-?-??-?-?????-?---????0???0????????---?011000---1???---00??-???-??---?2??????110010--00??-?-?10001?1??-???---?--1--01110?010-00?????0?1?00?111001101???????1-??-?-?-----??-?-???-00?????0??11-01011110--00011001010??1?000??????00?0001100--0110110?---?-001?0?0????0?0?--1-?0?--?0?11?01---??0?0?????????????????????????-?????????????????-?
	Tetanopsyrus_lindoei_breviacanthias       0-000????120100--1?0????????????????????????????????????????-???????????????????????????????????????????????????????????????????????????????-??-?-??????110--0????--?-??-?-??--??-??0-??---??-?-?-??-???????-?---????0???0????????---?00-------????---00??-???------?-??????110-0---00?--?-??-??1?1??-????--?-??--00100?010-0?0???01??0?0?100001?01???????1-??-?-?-----??-?-???-00?????0??1?-01011100--00001101010??1?000??--??00?0001100--0110110?---?-???????????????--?-???--????????---??0???????????????????????????-?????????????????-?
	Diplacanthus_crassisimus                  0-100????101??0--1?0????????????????????????????????????????-???????????????????????????????????????????????????????????????????????????????-??-?-??????100--0????--?-??-?-??--??-??01??---??-?-?-??-???????-?---????0???0????????---?00----?--????---10??-???------????????0-------0??--?-??-??1?1??-???---?--1--0???????????0????1??????111100001???????0-0?-?-?11---??0?-???-00?????0??1?-010111110000001001010101?000??--0?00?0001100--0110?10??--?-?01?0?0??-?0?0?--0-?1?--?0?10?0?---??0?0?????????????????????????-?????????????????-?
	Milesacanthus_antarctica                  0-001????121100--??0????????????????????????????????????????????????????????????????????????????????????????????????????????????????????????????????????100??0??????????????????????0-???????????????????????????????0???0????????????010100???1???-??00????????????????????0-------0????????-??1?1???????????????0???????????????????????1?11010?1???????1--?-?-?----???0??????00????????1-?0101111?--00001001010??1?0????????00??001100--011?110??--?-?????????-?????--1????--????????---??0?0?????????????????????????????????????????????
	Culmacanthus_stewarti                     ?-00?????1???????1?0????????????????????????????????????????-???????????????????????????????????????????????????????????????????????????????-??-?-??????100--0?0??--????-?-??--??-??????---??-?-?-??-?-?????-?---????0???0????????---?00-------????0--10??-???-??---?1??????0-----?-0???-?-??-??1????-????--?-??--????????????????????????1011010?0???????0-??-?-?-1---??1?-???-00?????0??1?-01011110--00001001010??1?000??--??00?0?01100--0110?10?00-?-???????????????--?-???--????????---??0???????????????????????????-?????????????????-?
	Euthacanthus_macnicoli                    0-00?????100?????1?0????????????????????????????????????????-??????????????????????????????????????????????????????????????????????????????0-??-?-?---??100--0????--????-?-??--??-??11??-0-??-?-????-?-?????-?---????0???0????????---?011001---0???---00??-???-??---?2??????0-------0???-?-??-??1?0??-???---?--1--01???????????????0??????10100100????????0-??-?-?-----??1?-???-00?????0??1?-010111011010001001010??1?000??????00?0001??0--0111110?---?-001?1?0????0?0?--0-?0?--?0?11?01---??0?0?????????-????????------?-?-????????------?-?
	Cassidiceps_vermiculatus                  0-00?????1???????1?0????????????????????????????????????????-???????????????????????????????????????????????????????????????????????????????-??-?-??????10?--0????--????-?-??--??-??1???---??-?-?-??-?-?????-?-?-????0???0????????---?0111?1---?????-?????-???-??---?0??????0-------0???-?-?????1?0??-????--?--?--????????????????????????110?????????????1-??-?-?-----??-?-???-00?????0??1???1011101100001100101???1?0????????00?0?0???0--0110?1??0?-?-?????????????0?--1-???--????????---??0???????????-????????------?-?-????????------?-?
	Promesacanthus_eppleri                    0-000????121??0--1?0????????????????????????????????????????-?????????1?????????????????????????????????????????????????????????????????????-??-?-??????101--0????--????-?-??--??-??1???---??-?-?-??-?-?????-?---????0???0????????---?011100---0???----0??-???-??---?0??????0-------0???-?-??-??1?0??-???---?--1--011????10-?0????00?1?00?111000001???????1-??-?-?-----??-?-???-00?????0??1???1011101001001100100-??1?000??????00?0001100--1110110?0--?-???????????????--?-???--????????---????0?????????-????????------?-?-????????------?-?
	Mesacanthus_mitchelli                     0-00?????12???0--1?0????????????????????????????????????????-???0??????????????????????????????????????????????????????????????????????????0-??-?-?---??10?--0????--????-?-??--??-??11??---??-?-?-??-?-?????-?---????0???0????????---?011100---0???----0??-???-??---?0??????0-------0???-?-??-??1?0??-???---?--1--011?0??10-?0????00????0?1110011?????????1-??-?-?-----??-?????-00?????0??1?-01011101000001100100-??1?000??????0??000110?--0110110?0--?-???????????????--?-???--????????---??0???????????-????????------?-?-????????------?-?
	Cheiracanthus_sp                          0-000????121100--1?0????????????????????????????????????????-???0?????1????????????????????????????????????????????????????????????????????0-??-?-?---??111--0????--????-?-??--??-??11??---??-?-?-??-?-?????-?-?-????0???0????????---?011101---0???----0??-???-??---?0??????0-------0???-?-??-??1?0??-???---?--1--01101?010-00????00?1?00?1110010?1???????1-??-?-?-----??-?-???-00?????0??1?-01011110--000110010001?11000??????00?0001100--0110?10?---?-???????????????--?-???--????????---??0?0?????????-????????------?-?-????????------?-?
	Homalacanthus_concinnus                   0-00?????????????1?0??01?111??????????????1?????????????????-???0?????11???????????????????????????????????????????????????????????????????0-??-?-?---??111--0????--????-?-??--??-??11??---??-?-?-??-?-?????-?---????0???0????????---?011110---0???----0??-???-??---?0??????0-------00??-?-??-??1?0??-????--?-??--?1101?010--0????00???0??1110010?1???????1-??-?-?-----??-?-???-00?????0??1?-01?11110-?0??1100100-??1?0000?????00?0?????0--0110110??--?-?????????????0?--?-???--??????01---??1?0?????????-????????------?-?-????????------?-?
	Acanthodes_bronni                         0-000??????????--1?00101111100????10-2?0011101010?0110???1?0-???00000-1100110-?0?-??10?00-0?0?1001????????01100??1??--00100200?0????0?-?-100------?---??110--0??-?--?-??-?-??--??-??11??---??-?-?-??-?-?????-?---????0???0??0?????---?111110---????---00-?-???------?0??????0-------00?--?-??-??1?0??-0???----??--?1111?010-100-??00?1000?101001011000??101-??-?-?-----??-?-???-00??0000??11-?1011110--0001100100-?0??00??0--?0????00???0--011???0?---?-??1?????--?0?0?--1-?0?--?0?11?01---???0000?0010??-????????------?-?-????????------?-?
	Ptomacanthus_anglicus                     ?-000????100000--1?0?????0000????????????1???1?????????????0-???0?????????????????0???????????0???????????????????????0?000????????????????0------?---??100--0????--?-??-?-??--??-??11??---??-?-?-??-???????-?---????0???0????????---?11?000???????---00??-???------?2??????110011{0 2}000?--?-????01?0??-???---?--1--01100?010-??0-??00????0?100001010???????0-??-?-?-1---??-?-???-00?????0??1?-010111011010101100010??1?000??--???0?0001110--0011110???-?-?????????-?????--?-???--????????---?????00???1???-????????------?-?-????????------?-?
	Climatius_reticulatus                     0-000????100?00--??0????????????????????????????????????????-??????????????????????????????????????????????????????????????????????????????0------?---??100--0??0?--?-??-?-??--??-??11??---??-?-?-??-???????-?-?-????0???0????????---?01?000---0???---01??-???------?2??????1100111000?--?-?1??01?0??-???---?--1--011?0?010--00????0?100??100001000???????0-??-?-?-1---??1?-???-00?????0??1???10111011010101100010??1?000??--??00?0001010--1001110?---?-?????????-?????--?-???--????????---??0?0?????????-????????------?-?-????????------?-?
	Vernicomacanthus_waynensis                0-00????????????????????????????????????????????????????????-???????????????????????????????????????????????????????????????????????????????-??-?-???????1??-0????--????-?-??--??-??????---??-?-?-??-?-?????-?---????0???0????????---??10000?-?????---0???-???-??---?2??????110011??0???-?-???0?1?0??-????--?-??--0?????????????????????0?100001??1???????0-??-?-?-1---??1?-???-00?????0??1?-010111111010101100110??1?0???????????000???0--????11????-?-???????????????--?-???--????????---??1???????????-????????------?-?-????????------?-?
	Parexus_recurvus                          0-000????10???0--1?0????????????????????????????????????????-??????????????????????????????????????????????????????????????????????????????0-??-?-?---??100--0????--????-?-??--??-??11??---??-?-?-??-?-?????-?---????0???0????????---?010000---0???---01??-???-??---?2??????110011000???-?-?0?001?0??-????--?-??--????????????????????????101001000???????0-??-?-?-1---??1?-???-00?????0??1?-010111111010101100110??1??0???????00?0001010--100??1????-?-???????????????--?-???--????????---??0???????????-????????------?-?-????????------?-?
	Latviacanthus_ventspilsensis              0-0??????1???????????????????????????????????????????????????????????????????????????????????????????????????????????????????????????????????????????????????????????????????--??-??????---????-????-?????????-??????0???0??????????-?010001-?-0???---00??-??????--?????????110011200???-???10001?0??????--???-1-?011?????0-?0?????-00?00?1??001101???????1-??-???--??-??-?-???-00?????0??????101???11?000?10?10????????????????0???????0-?0??1????--????????????????????????????????????????1???????????????????????????????????????????????
	Brachyacanthus_scutiger                   0-?0?????10????--1?0????????????????????????????????????????-???????????????????????????????????????????????????????????????????????????????-??-?-??????100--0????--????-?-??--??-??11??---??-?-?-??-?-?????-?---????0???0????????---?010000---????---01??-???-??---????????0-------00??-?-??-??1?0??-????--?-??--????????????????0???????1010010?0???????0-??-?-?-1---??1?-???-00?????0??1???10111011010001100?10??1??0???????00?10110?0--1????1???--?-?????????????0?--?-???--????????---??0???????????-????????------?-?-????????------?-?
	Brochoadmones_milesi                      0-100????100??0--1?0????????????????????????????????????????-???????????????????????????????????????????????????????????????????????????????-??-?-??????110--0????--????-?-??--??-??0-??---??-?-?-??-?-?????-?-?-????0???0????????---?10-------????---00??-???-??---?0??????1100110000??-?-?????1?0??-????--?-??--0???????????????0?????????????-?-???????1-??-?-?-----??-?-???-00?????0??1?-011111111110001100010??1?000??????00?0001010--?011?10?0--?-?01????????0?0?--?-?0?--?0?11?01---??1???????????-????????------?-?-????????------?-?
	Gladiobranchus_probaton                   0-000????121??0--??0????????????????????????????????????????-???????????????????????????????????????????????????????????????????????????????-??-?-??????100--0????--????-?-??--??-??0-??---??-?-?-??-?-?????-?---????0???0????????---?010001---1???---00??-???-??---?2??????0-------00??-?-??-??1?0??-????--?-??--?????????????????1??????100100010???????1-??-?-?-----??-?-???-00?????0??1?-01011111?010001101010??1?000??????00?0001100--0110110?---?-???????????????--?-???--????????---??1?0?????????-????????------?-?-????????------?-?
	Kathemacanthus_rosulentus                 0-10?????10??????1?00???????????????????????????????????????-???????????????????????????????????????????????????????????????????????????????-??-?-??????110--0????--????-?-??--??-??0-??---??-?-?-??-?-?????-?---????0???0????????---?00-------????---00??-???-??---?2??????0-------????-?-??-??1?0??-????--?-??--???????10--??????0?0?0????????-?0???????1-??-?-?-----??-?-???-00?????0??11??1011111101100100{0 1}010??1?0????--0000?0?01010--?00111??---?-???????????????--?-???--????????---??????????1???-????????------?-?-????????------?-?
	Lupopsyrus_pygmaeus                       0-000????10???0--???????????????????????????????????????????-???????????????????????????????????????????????????????????????????????????????-??-?-???????1??-0????--????-?-??--??-??0???---??-?-?-??-?-?????-?---????0???0????????---?01010???-?????-??0??-???-??---?2??????0------?0???-?-??-??1?0??-????--?-??--????????????????????????10???1001???????1???-?-???---??-?-???-00?????0??1?-010111111010001100110??1?000??????1-?0100--?--000?121??--?-???????????????--?-???--????????---??0?0?????????????????????????-?????????????????-?
	Obtusacanthus_corroconis                  0-100????10???0--??0????????????????????????????????????????-???????????????????????????????????????????????????????????????????????????????-??-?-??????110--0????--????-?-??--??-??0-??---??-?-?-??-?-?????-?---????0???0????????---?0?0????-?????---00??-???-??---?-??????10------00??-?-??-??1?0??-???---?--1--0?????????????????????????????-?-???????1-??-?-?-----??-?-???-00?????0??1???10111?0--10001100110??1?0????????1-?0000010--??0112??---?-???????????????--?-???--????????---??0?0??????????????????------?-??????????------?-?
	Gladbachus_adentatus                      0-100????10?-?0--???????????00????11-??00?????110?0?0?00???0??????????1??01?0??0????1?010-0?0?0???????????0?1?0?????????????1???????????????????????????11???0????????????????????????????????????????????????????????????????????????10?---??????????00????????????????????11000-??0??????????01?0????????????????11100010-?0?????0?1?00?1?0???0?????????1--------------------??0--??????11??0-000-0--0?0------000???0????????00??001010??0011120???????????????????????????????????????????0?0010001???????????????????????????????????????
	Cladodoides_wildungensis                  1010?????????????10?010101000000??11-2?0010-001111011100-00?-0?110?1?-1000110??0???010110-011-0000100000001110000110??1-110210100?0?10-1-100-??-?-?---?????--?-?--??????-?-??--??-??????-?-??-?-????-???????-?-???????????????????---?????????????????????-???-??---????????110011??00??-?-?1???1?0??-????--?-??--?11?0?010--00-????????????????????????????????-???--???????????????????????????????????????????????????????????????????--????????-?-?-?????????-?????--?????--????????---??????????????????????????????-?????????????????-?
	Akmonistion_zangerli                      10000????12?0?0--1000111011000001010-2?0010-0011010110?0-000-0??10?1?-1000110??0??0010110-011?10001?0???0?1?1??????????-110210?00???0?-?-1?0------?---??1?1--2-?----?-??-?-??--??-??0???---??-?-?-??-?-?????-?---?????????????????---?10-------????----0-?-???------?-??????1100110100?--?-??1?01?0??-????----??--?11?00010-?00-??00???00?1-0011011100??001-??-?-?-----????-???-00??0101?-1?-10?01010-?0?00000??00100-10001--001-?00?0??0----???21?---?-????????--?????--?-???--????????---??100??0?010???????????--?????-??????????--?????-?
	Cobelodus_braincase                       1010?????????????10001011110000??011-2?0010-000101011000-000-0?110?00-1010110?00???010010-011?1001???001001110011110??1111021010??1?00-1-100-??-?-?---?????--?-?----????-?-??--??-??????---??-?-?-??-?-?????-?---?????????????????---?10------?????----???-???-??---?-???????????????0??-?-?????1????-????--?-??--?????0??0-????????????0??-???????????????-??-?-?-----????-???-?????????????????????-???0???????10-?-0?0?????0?-??0?????----??????---?-???????????????--?-???--????????---????0?????????????????????????-?????????????????-?
	Cladoselache_kepleri_fyleri               1010?????????????1000111?11000?0?011-2?0010-0111??01???0-000-0??1????-1???1?0??0??00???1????????0?1?????????????????????11121??0??????-????0-??-?-?---?????--0-?----????-?-??--??-??0???---??-?-?-??-?-?????-?---?????????????????---?10-------????----???-???-??---?-??????110011??00??-?-?????1????-????--?-??--?11000010--0????00???00?1-001101010???001-??-?-?-----????-???-00??0000?-11-00?01000-?0?0??00??00??0-00001??001-?00?101?----??????---?-???????????????--?-???--????????---???0???0??1???-????????------?-?-????????------?-?
	Chondrenchelys_problematica               1?10?????12??????101110101100000-0?1-2??01?-0010000??????00?-????????-?-??????????0?0-?10-0????00?1??????????????????????0?????01?????-??-?0-??-?-?---??1?1--0-?----????-?-??--??-??0???---??-?-?-??-?-?????-?---?????????????????---?00-------????-??-0??-???-??---????????11001-?011??-?-?????1?0??-????--?-??--?11?0?0110?0????00?1?10?1-00110100-0???01-??-?-?-----????-???-00??1010??1?-10??00-0-?0?0----??0-0-0-000????001-?00?0??0--0????-??---?-???????????????--?-???--????????---??1?0??????????????????------?-??????????------?-?
	Helodus_simplex                           1010?????12?0?0--1001101?11?0000?0???2?0010-0110?1010-?0-00-?????????-?-01?1??????000-??0-0???0?0???0?????????????????0?011????0????0?-????0---????---??11?--0-?----?????????--??-??0???---??-?-?-??-???????-?---???????????????????-??0-------????---00??-???-??--??-??????1100110100??-????0?-1?0???????-??-??-???1????111??????0-??01??1??001???1?0??101-??-???--??-????-???-00??1000?111??0?01010-?0?000000-11100?0?????-1??0?0??1??0-00111??1?--?????????????????????-????????????????????0??????????????????------????????????------???
	Debeerius_ellefseni                       1?10-????12???---1011?0111100001-011-2?0?10?0010000?0-???0??-1??1??0?-000111??????0?0-??????0??0????0?????1???????????1??0??????1???-?-??-?0-??-?-?---??1?1--0-?----????-?-??--??-??0???---??-?-?-??-?-?????-?---?????????????????---?00-------????----0??-???-??---?-??????11001?0100??-?-??1??1?0??-????--?-??--?01?00010--0????10???10?1-0011010000??001-??-?-?-----????-???-00??1010??11-10??1-10-?0?0?100--11100100000??001-?00?0??0--?-???-??---?-???????????????--?-???--????????---??1?00101000???????????------?-??????????------?-?
	Doliodus_latispinosus                     ?0?0?????1???????100010001000000?011-2?0010-0?11010111?0?00?-0??10?1?-10001?0??0??01?0??0-0???0?0?1?0???0?????0?????????110210?00???0?-?-?00------?---??1??--0-?----?-??-?-??--??-??????---??-?-?-??-???????-?---?????????????????---??0-------????---0???-???------?-??????110011010??--?-??1?01?0??-????--?-??--?11????10--?0-?????????????????????0??????????-?-?--??????????00??0?00???1??1??????????0?11?????????0????--?????0??1010--1?0?????---?-?????????-?????--?-???--????????---????0???0010???????????------?-??????????------?-?
	Hamiltonichthys_mapesi                    1?10?????12??????1000?0101?000?0?01??2?0010-0?10110?11?0-0??-???1????-?0??11???0??1?01?10-0?1?0?0???????0???????????????????1?????????-??-?0------?---??110--1-?----?-??-?-??--??-??0???---??-?-?-??-???????-?---?????????????????---?10-------????---00??-???------?-??????1100110100?--?-?????1?0??-????--?-??--?01??0010--00???00?100??1-0001010000??101-??-?-?-----????-???-00??0000?21??10?01010-?0?0?101??10111100001--001-?00?0??0--00?1?21?---?-?????????-?????--?-???--????????---??0?0????010???????????------?-??????????------?-?
	Onychoselache_traquari                    1?10?????1????10-1000??1?1???000?01??2???1??0?1?110?????????-????????-??0????????????????-??????0???0?????????????????????????????????-????0-??-?-?---??1?1--1-?----????-?-??--??-??0???---??-?-?-??-?-?????-?---?????????????????---??0------?????-?--0??-???-??---?2??????1100110100??-?-??1??1?0??-????--?-??--?01??0010--0????00???00?1-1001010000??101-??-?-?-----????-???-00??0000?011-10??1010-?0?00101??10111100000-?0?1-?00?1??0----01?-??---?-???????????????--?????--????????---??0?0??????????????????------?-??????????------?-?
	Orthacanthus_sp                           1110-????12?1?---10?010101000000101002?0010-001111011100-00?-???10?1?-1000110??0??1010110-011?0000??0001??11100001????1-11?210??0???1?-1-100-??-?-?---??1??--0-?----????-?-??--??-??0???---??-?-?-??-?-?????-?---?????????????????---?10------?????---0???-???-??---?-??????110011010???-?-??0??1?0??-????--?-??--?1110?010--0?????0?1?0??1-0011011???????1-??-?-?-----????-???-00??1110??1?-10??10?0-?0??0??00?--0-10???0???001-?0??????--????????---?-???????????????--?-???--????????---???0???01?1????????????------?-??????????------?-?
	Pucapampella_rodrigae                     1010?????????????10?0?01011000???0?102?0011001010?0?100?-00?-??10000?-1000110??0???010000-0?00000???????0?01100?0?????1?010210?0????0?-?-10?-??-?-?-???????--?-?--???????????--??-???????-?????-????????????-?-?-?????????????????---???????????????-?????-???-??---?-??????11010---0???-?-????01?0??-????--?-??--?11?00010--00????0?0000???????????????????????-???--???????????????????????????????????????????????????????????????????--????????-?-?-?????????-?????--?-???--????????---???????????????????????------?-??????????------?-?
	Tamiobatis_vetustus                       1110?????1???????10?0101010000?0?01002?0010-001101011100-000-0??10?10-1000110??0??0010110-011?0000??0???0?1?1?0???????1-110210?0????1?-1-100-??-?-?---??11?--?-?----????-?-??--??-??????---??-?-?-??-?-?????-?---?????????????????---??????????????---0???-???-??---?-??????110011?10???-?-?????1?0??-????--?-??--?11?00010--0?????0??????????1????????????-????-?-----????-???-????????????????11?1???????110???????????0???????????1-?0---001??0?-?-?-???????????????--?-???--????????---???????????????????????------?-??????????------?-?
	Tristychius_arcuatus                      1010?????12??????101010101100000-01002?0010-0010?1011110-000-??1-0??0-1000110??0??0011110-011000001?0???0011100??011???-100210?00???1?-?--00-??-?-?---??1?1--0-?----????-?-??--??-??0???---??-?-?-??-?-?????-?---?????????????????---?00-------????----0??-???-??---?-??????1100110100??-?-?????1?0??-????--?-??--?01??0010--0????10?1?01?1-0011010000??101-??-?-?-----????-???-00??0100?011-10?01010??0?00101??1011110??00??001-?00?1??0----???-??---?-????????????????-?-???--????????---????10?0??10???????????------?-??????????------?-?
	Dialipina_salgueiroensis                  0-??1????1?1?010-1?00????????????????????????????????????????????????????????????????-??????????????0???????????????????????????????????????????????????0-01?-0?1--100001--???0??1????0?10000-??-??0?0?000-0??0??????0---0--0-??-??0??0??????01-???-?-0??????????1?011-0??0011?00-?-0?1?????????1??1??0?1-01??????0???????????????????????????????????????010?-???10001???0?????00--???0??1?-00?000-0-?00??--???10??1?001???1??00?100?0110?1-0101??0????001??0010?00-0-?00000????0???????1???????????????111?00??0?????????111?00??0?????????
	Ligulalepis_braincase                     0-01???0?????0???1000101011??0000010?2-0011?0?01?00110???00????100000-0000?00-??1-000-??0-0?0??10?100000{0 1}?01101101??--0?0??{0 1}1020000000-?00?????????-????0-?10-101--?????????0??????0??0?0010000????0???000-0??00?0-??0---0--0-10-0?0?????????????-???????????????????1-0??0?????????????????????1?????????????????????????0-??????????????????????????????????????????????????????????????????????????????????--???????????????????????????????????11???001010020?00-0-001000?00???????????????????????--????????????????????????????????????
	Cheirolepis_canadensis                    0-0??????1??-0110100???1?????????????????????????????????????????????????????????????-??????????????0???????????????????????????????????????????????????0-01?-{0 1}01--?00001--?010?0100100011{0 1}-01010--0-00000-10?00?0--00---0--0-1?-1?0000110?101001-?0--1-10011100000001-0?00011100---00100?0?0?001?11000?1011???00?0?1???1?????????00?0?000?????????1?????0010?-?0?1010100?00---000--???0??11-00-000-0--000------00??1?000??11??0101001010--00111100112000010?0000?00-0-?00000?1101110?10100?-2???????????111000--0?????????111000--0?????????
	Cheirolepis_trailli                       0?00?????0???0110100?1?1?????000?0??0?-?011???1???01????00?0?1??0??0???0001?0????-??????????????{0 1}?1?0???????????????--??0?1????0???????????101000?000-000?01??101??100001---010?01001000111001010?-0-01000-10?0??0--?0---0--0-10?1?0000110?101001-?0??1?10011100100001-0?00011100-??0?100-0???001?110000101100?00?011?00110-00112-00001000?????????1001?10010-?-0?1010100100---000--0000-011-00-000?0?-000??????00??1?000??11??0101001010??001111001?20000101000??00-0??00001?1101110?10100?-200???????--111000--0?1??????1111000--0?1??????1
	Howqualepis_rostridens                    ?-??????????-0???1000??1111100?0??1002-?0?1?0?11???1???1000001??0??0?-???0100-????0??-?00-0??0110???0?????????????????????1???????????-????1111011000-000-010-101--101001---000?00001000101101010--0001000-10?00?0--?0---0--0-10-0000101100101000-?0--1-1000110?100001-0?000111010--001?0-0???011?110010101100?00?011???110-00112-0??0?000?-??????0110??1?010---0?1010100100---000--0000-011-00-000-0--000------0-??1?0001?10??010100?011011-01010011000001010001000-0-?0?000??0-0110010100--20???1????--111000--0110100001111000--0110100001
	Raynerius_splendens                       0-01?????????????1??0101111100????1002?00?1001110?0110?10000???000000-0000100-10?-000-?00-010?1101???0001??1111001??--00?0111?10?????0-?10?10???????0-000-010-1?1--1?????????????00?1?00?01?010?1?-00010?0-????0?????????0--?-????????0110?1000??-????1-??????????01?1-0?00?11100-??0?1?0????1?11?1100?01011???0??011100110-0011???0?01000????????????????0????????0????0????????????????????????????????????????????????????????????1011011-010?011??????1??00010?0?0-00??00??1???1?????00??21010?1000--111000--0?????????111000--0?????????
	Mimipiscis_toombsi                        0-010????120-0110100010111110000101002-001100111000110?10000011000000-0000100-101-000-?00-0100110110000?100111100110--0001111010100010-?1011011011000-000-010?101--100001---000?00001000101001010--0001000-10?00?0--?0---0--0-10-0000101100101000-?0?-1-10000100100101-0?00011100---00100-00?1011?1100001011000001011100110-00112-000010000------001101011010---0?1010100100---000--000?-011-00-000-0--000------0-0-1000010100?0101001011011-01010010000001010001000-0-001000?11-0110010100--21010110?0--111000--0110100001111000--0110100001
	Moythomasia_durgaringa                    0-010????120-0110100010111110000101002-001100111000110?10000011000000-0000100-101?000-?00-010011111?0???1?01111??1????00011110??10???0-?1011111011000-010-010-?01--10{0 1}001---000?00001000101011011--0001000-10?00?0--?0---0--0-10-0000001100101000-?0--1-10000100100101-0?00011100---00100-00?1011?1100001111000001011100110-00?1?-0000?0000------001101011010---0?1010100100---000--0000-011-00-000-0--000------0-?-1?0001?10010101001011011-0101011?000001010001000-0-001000?11-0010010100--21010110??--111000--011010000?111000--011010000?
	Kentuckia_deani                           0-01?1?001????1??1000?0111110000101002-00?1?0111000110?11000?1?00000?-0000100-?01?00--?00-0100112110000110?111101110--000011?0101?0?10-?101111?0????0-??0-010-101?-10?001---000?0000??00101001010--000?000-10?00?0--?0---0--0-10-1?00?01100101??0-?0--1-1000??00110101-0??0011100---001?0??0????1?11??????1????????111001?0-00????00???000???????????????10??-?-???0??????0?---0??--????-?????0?????????00-???????????0?????????????0??????????????11?0?001?00001000-0-000000??1-0110010???--????????0?--111000--0?????????111000--0?????????
	Meemannia_eos                             0-011100012??0111?????????1?00???????2?00?1?0?01????11???????????????-?????????0?-??????0-0?0???1???????10?11??00???--????????????????-??01?????????????0-?10-??1--1?????????00??100??0??0000-0????0???000-1?????????0---0--0-??-????????????????-???????????????????010?00?11100-?-0???????????1011????1??0????0??????????????????000?0????????????????????????????????????-?????--???????????????????????????????????????????????????????????????1????001??0010?00-0-??0000??0?0?????????????????????--????????????????????????????????????
	Guiyu_oneiros                             0-010????12??011-1000101001??000101??????11?1????0???????0??0?0?0?0000????1??????-0??-??0-0?01????1?0???????????????--??0???1????0?????????1000100000-0?0-011-111--10101---?010??000??0?001000200?00001000-0??00?0-0?0---0--0-10-100100110010011?-?0--1-1?0??1000000?1-0-000111010-?00111?100?001?11001?1?011100000???????0-??1????00010???--?--??????????0111001?1000100?00---000--??????10??1011?00--00001000010??1?0????????0101001011111-0101001?00?0011?0000?00-0-000000?00-00100?011?--2?????????--111000--01?010?0??111000--01?010?0??
	Psarolepis_romeri                         0-01110?0120?01111000101001??0?01?1002?0?11?1?01?0??10????000?01000?00????100?????0?0-??0-0??1?10?1?0?????011?1?????????0??110??00?0????1??1000100000-??0-0?1-111--?01??????0?0??0????0?00??????????0??000-0??00?0-??0---0--0-10-11001???????????-?0--1-10????011000?21?0001111010-?0?1110100000101110101?00110000????????0-??1????0001000????--??01?000100???????10{0 1}01?0?0?---00?--0????-?0??1011?0??-00?01000???????0?????????????01011110001????1?00000?100?01100-0-0??00??01???1????111?-2???????????111000--01?010?0??111000--01?010?0??
	Achoania_jarvikii                         0-011????12???1??100?101001??0?01?10?????11?1????0????????0?0?01??0?10????????????0??????????1????1?0???????????????????0???1???00?????????1?00100000-??0-??1-11??-101??????0?0????0??0??0?????????????000-????0?0-??0---0--0-10-11001???????????-????1???????010????21?00??11?010-?0?11???0???010111010120011?000????????0-??1??????01?0??????????1?0??1?0???????10????????-??????????????????????????????????????????????????????????????????????1?????0?1?0?1??0?-0-???0?????????????1????????????????1?10?0--??????????1?10?0--??????????
	Qingmenodus_yui                           0-01?????????????100010100???000?0??02-00?101?1??001????0001?1?00000???0001?11????00????0-0?0???0110010000?11111?110??000??2?11?0?0??00?-0?1000100??0-000-??1?0-1???0???????0?????????0?0??????????????000-??????0-0?0---0--0-10-1?0?????????????--??????????????0??0??1??0?1110101-0??1????0?0?1?111?1?1??1??????????????0-??????0????????????????????????????????????????????????????????????????????????????????????????????????????????????????1?0010?1101-???10-0--0-??0?11??????????????0????????--111000--0?????????111000--0?????????
	Onychodus_jandemarrai                     0-01?100012?-?0--1000?01001??000?0???????11?1??1???????1??0?0?0000??00????1?0???1?0??-???????11??11?0???0??11?1???1????00??2?0?0????????-??1010100000-0?0-011-0?1--10001----010?01101101001000100000000000-00?00?0-000---0--0-10-1001001100?001?0-?1001-00101101000002???000111010--0011021001001?11001012011100001?11?1010--?1?000??010000------000?100?0010---1110101?000?---000---???1?11-00-000-0--000------1010110????010?0100001010--1-00010-1?001001101--1100-0--0-000?11?0110001111--200??11???--111000--0010100-?1111000--0010100-?1
	Miguashaia_bureaui                        0-??0????12???1??1?0???1?????????????????????????????????????????????????????????????????????1??????1??????????????????????????????????????1???????00-??0-01?-0?1--100???-???10?0100?101001000000000000000-00?00???0?0---0--0-1?-??0??01?????0??0-?1001-0?101?1?0----0????0011100---00000?00?10010111100100111100?01????0?0-?01??????01011????????????????010?--1?10?01?001?---0??--???0??11-00-000??--?00---?--?00?10001??01??011?00???0--1-01010-1???0001??1--??00-0--?-000?11-0110000?10--2???????????????????????????????????????????????
	Diplocercides_kayseri                     0-010????????????10001010111000?1?1002-001101010?001???0-001?12000000110001010101-000--00-1101??01111100000111100111--0000010110??01101?1-?1010000000-000-011-0-1-?-??01----0?0?0-0???0101000-00000000?000-0?????0-0?0---0--0-1?-100?????????0???--1001-0-1010????---{1 2}-0-00011?00---00?002?0????1?11000011011?10??011?01010-001??100001011?????????????????????????????????????????????????????????????????????????????????????????????????????????11????01??1--1??0-0--0-0?0?11-0110000-11???1??????????101000---?????????101000---?????????
	Styloichthys_changae                      0-011????12??0111100010101110000101002-001101011000????000010111010010?000101010?-000-?00-0101?10?1?0??????11???????--???00110?010?0?????011010001?00-000-011-?01--?00?????-0?0?0?0???0?001??0?????000?000-00?00?0-??0---0--0-10-10??????????????-?0--1-0?1??????11000110001111010-?0?11???0???010110100120011?0?0????????0-???????000?0?10------000-111??010?-???10111?????---0??---?????????0???????????-???????????0??????????????1011111?01????1?101001100??1110-0-0??0?0?01?0?1?00?011--2?????????--111000--0?????????111000--0?????????
	Youngolepis_praecursor                    0-011????12???10-100010101110000100002-00110001100011??10000111001001?0000101110?-000--00?010111011000000101111001??--?00001-010110000-?1011010011000-100-010-?01--100??????0?0?0100??0?001??010????0??000-0??00?0-??0---0--0-10-111110?????0?0??-?0--1-0?1???100110?00100011110??-?0??0100001101111100012001100101?1????10-????0??000?00?0------000-111??010?-???10110???????????????????????0??????????????????????????????????????1011111-01??0?1110100?100?11110-0-01?0?0?01??????0?011??2?????????--111000--01?010????111000--01?010????
	Powichthys_thorsteinssoni                 0-011????????110-100010101110000100002-0011010110001???1000101100100100000101110?-00?--00-010111111?0???????????????--??0?01-0?011?1002????1010111000-100-010-?11--100?1---?010?0100??0?00200010???0?00000-0??0??0-??0---0--0-10-111??01100?0?01?-????1-?1????10011??001000?1110??-?0?11100001101011100012001100101???????0-?????0?000?000????????????????010?-???10??0????????????????0??????0??????????????????????????????????????1011111-01?10?1?10100?101?-1110-0--00000?01??????0??11??2?????????--1?1000--?1?010????1?1000--?1?010????
	Diabolepis_speratus                       0-011????12??110-1000101011?00001000?2?0?11?0??1?0????????0?1?100?0?0????????????-0??-?????????1??1?0??????11????1??--??0??1-??0?1?0??-????1010011000-0?0-?10-?01--100??????010?0110??0?00???0?????0???000-0??00?0-??0---0--0-10-11111????????-??-????????????100????0001?0?110?0---1??0---1110010110001120110-1-?????????0?0??????000?000???????????????????????????????????-?????????????????????????????????????????????????????????????????????111?100?1?0?11110-0-01?0?0?11?????????11????????????--101000---110100000101000---110100000
	Dipterus_valenciennesi                    0-01110?012??110-10000?10?110000100002-0010-0?10-0010-?0-0?0??-0--????--001?0-?0?-0?1000101101??0110000001?111100120-??00001-?101100??-?0??1?101?10010000-000-0?1---0??1----01??0?200-010-????0????0???000-????0?0-0?0---0--0-10-1?2??0110??0011?--1101-0????1???????001100011000---10??---11100111100011?01??-1--?-?----?11011???0?01?000???????????1????010---??101??00?00---?00--?110??11-00-000-0--000------1000100001??10001?0001010-01-000?0-1??0?001101--1110-0--0-0?0?11-0?10000?11--??????????--101000---11010000?101000---11010000?
	Rhinodipterus_kimberleyensis              0-011?????????1??1000?01011100????0002-001??0?1?-00?0-?0-000??-0--??0?--00100-???-0?1000101?01??01?0?10001?111100120-?00?001--101?1???-???011101?10-11000-?00-0?1--?????-?-???????2???0??-?????????0???000-??????????0---0--0???-1????01?00?0????--????-?????????????00?1?0?11000---10??-??1????101100011201??-1-??-?----?11011?????111000???????????????????????????????????????????????????????????????????????????????????????????1010-01-000?0-1?????????????????0?????????????????????????????????--?????????1?010000??????????1?010000?
	Chirodipterus_australis                   0-011?0?012??110-100000101110000?00002-001100?11000?0-?0-0?0??-0--??0?--00100-10?-0?1000111101??01100000010111100110--000001--10111??1-?0001?101010-10000-000-0?1---0??1----01??0?2?0-010-????0????0???000-?0-00?0-0?0---0--0-10-102??01100?0012?--1101-0????1???????001100011000---10??---11100101100011201??-1-?1-?----?11011???0?0110000?-----000??11??010---??1011?00?0????000--?????????????????????????????????????????????????1010-01-00010-1????0011?1--1110-0--0?0?0?11?0????????1???1????1?????101000---110100000101000---110100000
	Porolepis_sp                              0-011????12?-110-10001010111?0?01010?2?0?11?10?1?0?1???1?00??1?00100?01???10??1???0??-???????11?011?0???????1??????????0000100??10?1????1??1010?1?100-??0-011-0?1--?0???????0?0?0?00??010010001?000000?000-00?00?0-0?0---0--0-10-100??0110?100010-?1101-01?001100??000000?00111010--0?011000?1101011??00120111001?11110?010-0?1100?000100?0------000?1????010?-?11101?000??0---000--??10?-11-00-000-0--000------10??1?0?0??01??0100001011101-01010-1??0?001101?-1110-0--0?100?01-0110000011--21???111?0--111000--0110100010111000--0110100010
	Glyptolepis_groenlandica                  0-010???????-????1000?01111??0001010?????1101????0?1?????00101?00110001?????1?????00????????0?10011??12?????????????--?00??100?010?10??????1110011100-010-011-011?-100?????-0?0?0?000?01001000100000000000-?0?00?0-0?0---0--0-1?-1001?01100100110-?1101-01000110?0100100-000111010--0?011?0?11101?11?00?1?0111001?111101010-001100?000100??------????1???0???-?-11??????????---??0---?100-11???-???-?--?00------??????0????0???010000???????-??0?0-11????01101--1110-0--0?100?01?011000001?--1?01011100--111000--0110100010111000--0110100010
	Tungsenia_paradoxa                        0-011??0??????1??100010100110000100002?001101?1?00011??1000101100100000000101?????00????0-1?????0110011????????????????00001-11?00????2????1010001000-000-??1-101-??0???????0???0?????0?0????0?????????000-????0?0-0?0---0--0-10-1?1??????????????-0-?1???1??????????001000111100-??00001?10????101100001??01??0?0????????0-??1???0???????????????????????0?????????????0??????????????????????????????????????????????????????????????????????????11????011?1--1110?0--0-??0???-0?10?????1??????????????1?1000--?1?010????1?1000--?1?010????
	Kenichthys_campbelli                      0-011????12???1??10?0101011??0?0100??????1101??1?0???????00?011001?000????????????0???-??????1?1??1?0???????????????????????-1???0?????????1020001000-0?0-011-?01--100??????010?010???0?00100010???00?0000-0??00?0-??0---0--0-10-111110??001000??-?0-?1-0?1???1001100001000111100---0?001000?110101100001?011100001?????????????0??000?0000------000-?????010?-???101?????????????????????????0??????????????????????????????????????1011101-01??0?1110100?101?-1110-0?-0?0?0?01??????0?011????????????--111000--0110100???111000--0110100???
	Osteolepis_macrolepidotus                 0-011????12?-110-10000010111?000100002-0011?1011000??????001011001000000?0101110?-000-?00-1?01?1?1100???0??111???1??--?0?001-??010???00?1?11020000?00-??0-011-?01--10?01----010?00001101001000100?00000000-0??00?0-000---0--0-10--12--01100100010-?1111-?1?0011?????0001000011100---0?0????001001011???01?01??000?111????10-????????0??0?0???????????111??010---10101100010?---000--???0?-11-00-000-0-?000------101?110001?01??0100001011101-01010-1??0?001??1--1??0-0--?-000?0?-0110000?11--210???1???--111000--0?????????111000--0?????????
	Gogonasus_andrewsae                       0-011100012?-11?-100000101110000100002-0011010110001???10001011001000010001011001-00?--00-110110011001?001??1?1001??--000001-11010?0?0011011020000000-000-011?101--10?01----010?0000110101100010?0?0000000-00?00?0-?00---0--0-10--12--01100?00?20-?1011-?100011001?00000000011100---000??0?00110101100?01?0???000?111101010-00?1000000?010?????????0?111??010---?01011000100---00?---00?0-?1??0-0?????-?00-???--????1?0????0?0?010?001010101-010?0-10?0?001?01--1??0-0--?-000?0?-0110000?11--2101??11?0--111000--0110100010111000--0110100010
	Eusthenopteron_foordi                     0-0101000120-?0--100000101110000111002-001101011001110?10001011001000010001011101-000--00-1101111110010001?111100110--00000101101010-0011011020000000-010-011-101--10?01----010?00001101011000100000000000-00?00?0-000---0--0-10--12--01100100020-?1011-?100011001?002-0-00011100---000??1?001101?11???01201??000?111101010-00?1110000?0000------000-111?0010---101011000100---000---0000-11-00-000-0--000------1010110011001010100001010--1-01110-10????01?01--1??0-0--?-000?0?-0110000?11--2101011101--111000--0110100110111000--0110100110

;

END;
BEGIN LABELS;
	CHARGROUPLABEL histology COLOR = (RGB 1 0.10196078 0.10196078) ;
	CHARGROUPLABEL braincase_ridges COLOR = (RGB 0.58431373 0.4627451 0.76862745) ;
	CHARGROUPLABEL nostrils COLOR = (RGB 0.30196078 0.58039216 1) ;
	CHARGROUPLABEL paired_fins_and_girdles COLOR = (RGB 1 0.8745098 0.36862745) ;
	CHARGROUPLABEL fins_webs COLOR = (RGB 1 0.6 0.83921569) ;
	CHARGROUPLABEL scales COLOR = (RGB 0.43529412 1 1) ;
	CHARGROUPLABEL sensory_lines_skull_roof_posterior COLOR = (RGB 1 1 0.63529412) ;
	CHARGROUPLABEL visceral_skeleton COLOR = (RGB 0.16078431 0.63529412 0.04313725) ;
	CHARGROUPLABEL jaws COLOR = (RGB 1 0.61960784 0.36862745) ;
	CHARGROUPLABEL endocast COLOR = (RGB 0.83529412 0.90196078 1) ;
	CHARGROUPLABEL cranial_nerves COLOR = (RGB 1 1 1) ;
	CHARGROUPLABEL blood_vessels COLOR = (RGB 1 0.50196078 0.50196078) ;
	CHARGROUPLABEL inner_ear COLOR = (RGB 0.26666667 1 0.85490196) ;
	CHARGROUPLABEL dermal_palate_bones COLOR = (RGB 0.73333333 1 0.73333333) ;
	CHARGROUPLABEL braincase_proportions COLOR = (RGB 0.30588235 0.13333333 1) ;
	CHARGROUPLABEL braincase_fontanelles_and_fissures COLOR = (RGB 0.13333333 0.30588235 1) ;
	CHARGROUPLABEL myodomes_and_articulations COLOR = (RGB 0.85882353 0.30196078 1) ;
	CHARGROUPLABEL braincase_processes COLOR = (RGB 0.74117647 0.56862745 1) ;
	CHARGROUPLABEL spiracle COLOR = (RGB 1 1 1) ;
	CHARGROUPLABEL notochord COLOR = (RGB 1 0.50196078 0.90196078) ;
	CHARGROUPLABEL skull_roof_g_visceral COLOR = (RGB 0.6 0.67843137 1) ;
	CHARGROUPLABEL cheek COLOR = (RGB 0.50196078 0.50196078 1) ;
	CHARGROUPLABEL operculogular COLOR = (RGB 0.4 0.52156863 1) ;
	CHARGROUPLABEL maxilla COLOR = (RGB 0.30196078 0.85882353 1) ;
	CHARGROUPLABEL dermal_ornament_and_pores COLOR = (RGB 0.56862745 0.56862745 1) ;
	CHARGROUPLABEL teeth COLOR = (RGB 1 0.8 0.50196078) ;
	CHARGROUPLABEL dermal_jaw_bones COLOR = (RGB 1 0.36078431 0.2) ;
	CHARGROUPLABEL palatoquadrate COLOR = (RGB 1 0.41960784 0.03529412) ;
	CHARGROUPLABEL Meckels_cartilage COLOR = (RGB 1 0.46666667 0.46666667) ;
	CHARGROUPLABEL skull_roof_a_overall_features COLOR = (RGB 0.43529412 0.65882353 1) ;
	CHARGROUPLABEL skull_roof_b_foramina COLOR = (RGB 0.46666667 0.33333333 1) ;
	CHARGROUPLABEL skull_roof_c_snout COLOR = (RGB 0.46666667 0.57254902 1) ;
	CHARGROUPLABEL skull_roof_e_back_half COLOR = (RGB 0.03529412 0.03529412 1) ;
	CHARGROUPLABEL skull_roof_f_joint COLOR = (RGB 0.70196078 0.76078431 1) ;
	CHARGROUPLABEL skull_roof_d_sclerotic_ring COLOR = (RGB 0.16862745 0.66666667 1) ;
	CHARGROUPLABEL skull_roof_h_fields COLOR = (RGB 0.45882353 0.10196078 1) ;
	CHARGROUPLABEL pelvic_fins_and_claspers COLOR = (RGB 0.90196078 1 0.50196078) ;
	CHARGROUPLABEL scapulocoracoid COLOR = (RGB 1 1 0.4) ;
	CHARGROUPLABEL pectoral_fin_endoskeleton COLOR = (RGB 1 0.90588235 0.53333333) ;
	CHARGROUPLABEL dermal_shoulder_girdle COLOR = (RGB 0.85490196 1 0.26666667) ;
	CHARGROUPLABEL fin_spines COLOR = (RGB 0.56862745 0.29411765 0.11372549) ;
	CHARGROUPLABEL dermal_pectoral_fin COLOR = (RGB 1 1 0.8) ;
	CHARGROUPLABEL median_fins COLOR = (RGB 1 0.76862745 0.90588235) ;
	CHARGROUPLABEL caudal_fin COLOR = (RGB 1 0.30196078 0.58039216) ;
	CHARGROUPLABEL axial_skeleton COLOR = (RGB 1 0.4 1) ;
	CHARGROUPLABEL postcranial_plates COLOR = (RGB 1 0.83529412 0.96862745) ;
	CHARGROUPLABEL sensory_lines_general COLOR = (RGB 0.92156863 1 0.6) ;
	CHARGROUPLABEL sensory_lines_snout COLOR = (RGB 1 0.92156863 0.6) ;
	CHARGROUPLABEL sensory_lines_cheek COLOR = (RGB 1 1 0.50196078) ;
	CHARGROUPLABEL sensory_lines_jaw COLOR = (RGB 1 1 0.06666667) ;
	CHARGROUPLABEL sensory_lines_postcranial COLOR = (RGB 1 0.96862745 0.83529412) ;


END;

BEGIN SETS;
	CHARSET Stored_char._set   =   219;

	CHARPARTITION * UNTITLED  =  histology :  1- 17, braincase_proportions :  18- 30, braincase_processes :  31- 41, braincase_fontanelles_and_fissures :  42- 60, myodomes_and_articulations :  61- 82, braincase_ridges :  83- 91, notochord :  92- 94, spiracle :  95- 97, endocast :  98- 107, inner_ear :  108- 118, blood_vessels :  119- 128, cranial_nerves :  129- 139, dermal_palate_bones :  140- 152, skull_roof_a_overall_features :  153- 158, skull_roof_b_foramina :  159- 164, skull_roof_c_snout :  165- 180, skull_roof_d_sclerotic_ring :  181- 183, skull_roof_e_back_half :  184- 204, skull_roof_f_joint :  205- 207, skull_roof_g_visceral :  208- 213, skull_roof_h_fields :  214- 222, nostrils :  223- 230, operculogular :  231- 243, cheek :  244- 254, maxilla :  255- 261, dermal_ornament_and_pores :  262- 268, teeth :  269- 288, jaws :  289- 290, dermal_jaw_bones :  291- 307, palatoquadrate :  308- 322, Meckels_cartilage :  323- 330, scapulocoracoid :  331- 346, dermal_shoulder_girdle :  347- 367, dermal_pectoral_fin :  368- 372, pectoral_fin_endoskeleton :  373- 378, pelvic_fins_and_claspers :  379- 382, fin_spines :  383- 400, median_fins :  401- 407, caudal_fin :  408- 413, axial_skeleton :  414- 415, fins_webs :  416- 418, postcranial_plates :  419- 421, scales :  422- 435, sensory_lines_general :  436- 437, sensory_lines_snout :  438- 452, sensory_lines_skull_roof_posterior :  453- 467, sensory_lines_cheek :  468- 473, sensory_lines_jaw :  474- 475, sensory_lines_postcranial :  476- 478, visceral_skeleton :  479- 489;

END;

BEGIN ASSUMPTIONS;
	TYPESET * UNTITLED   =  unord:  1- 525;

END;

BEGIN MESQUITECHARMODELS;
	ProbModelSet * UNTITLED   =  'Mk1 (est.)':  1- 525;
END;

Begin MESQUITE;
		MESQUITESCRIPTVERSION 2;
		TITLE AUTO;
		tell ProjectCoordinator;
		timeSaved 1590527565063;
		getEmployee #mesquite.minimal.ManageTaxa.ManageTaxa;
		tell It;
			setID 0 8464539481286941188;
			tell It;
				setDefaultOrder  2 3 4 5 6 7 8 9 10 11 12 13 14 15 16 17 18 20 103 86 107 25 25 91 109 114 110 53 75 77 44 137 71 48 116 29 123 116 43 65 125 124 112 23 30 93 27 95 67 55 51 68 94 21 26 28 31 32 41 45 54 56 63 66 69 72 75 77 80 85 86 88 91 49 98 102 39 22 42 40 34 62 46 50 61 82 83 92 97 99 47 73 33 106 64 78 79 70 132 59 89 124 81 133 96 126 103 134 87 57 130 128 58 53 117 118 119 120 121 119 120 121 122 123 124 125;
				attachments ;
			endTell;
		endTell;
		getEmployee #mesquite.charMatrices.ManageCharacters.ManageCharacters;
		tell It;
			setID 0 2945879638180203702;
			tell It;
				setDefaultOrder  0 1 2 3 4 5 6 7 8 9 10 11 12 13 14 15 16 17 18 19 20 21 22 23 24 25 26 27 28 29 30 31 32 33 34 35 36 37 38 39 40 41 42 43 44 45 46 47 48 49 50 51 52 53 54 55 56 57 58 59 60 61 62 63 64 65 66 67 68 69 70 71 72 73 74 75 76 77 78 79 80 81 82 83 84 85 86 87 88 89 90 91 92 93 94 95 96 97 98 99 100 101 102 103 104 105 106 107 108 109 110 111 112 113 114 115 116 117 118 119 120 121 122 123 124 125 126 127 128 129 130 131 132 133 134 135 136 137 138 139 140 141 142 143 144 145 146 147 148 149 150 151 152 153 154 155 156 157 158 159 160 161 162 163 164 165 166 167 168 169 170 171 172 173 174 175 176 177 178 179 180 181 182 183 184 185 186 187 188 189 190 191 192 193 194 195 196 197 198 199 200 201 202 203 204 205 206 207 208 209 210 211 212 213 214 215 216 217 218 219 220 221 222 223 224 225 226 227 228 229 230 231 232 233 234 235 236 237 238 239 240 241 242 243 244 245 246 247 248 249 250 251 252 253 254 255 256 258 259 260 261 262 263 264 265 266 267 268 269 270 271 272 273 274 275 276 277 278 279 281 283 284 285 286 287 288 289 290 291 292 293 294 295 296 297 298 299 300 301 302 303 304 306 307 308 309 310 311 312 313 314 315 316 317 318 319 320 321 322 323 329 330 331 332 333 334 335 336 337 338 339 340 341 342 343 344 345 346 347 348 349 350 351 352 353 354 355 356 357 358 359 360 361 362 363 364 365 366 367 368 369 370 371 372 373 374 375 376 377 378 379 380 381 382 383 384 385 386 387 388 389 390 391 392 393 394 395 396 397 398 399 400 401 402 403 404 405 406 407 408 409 410 411 412 413 414 415 416 417 418 419 420 421 422 423 424 425 426 427 428 429 430 431 432 433 434 435 436 437 438 439 440 441 442 443 444 445 446 447 448 449 450 451 452 453 454 455 456 457 458 459 460 461 462 463 464 465 466 467 468 469 470 471 472 473 474 475 476 477 478 479 480 481 482 483 484 485 486 487 488 532 527 531 532 533 537 538 539 540 489 490 491 492 493 494 495 496 497 498 499 500 501 502 503 504 505 506 507 508 509 510 511 512 513 514 515 516 517 518 519 520 521 522 523 524;
				attachments ;
			endTell;
			mqVersion 360;
			checksumv 0 3 2562865742 null  getNumChars 525 numChars 525 getNumTaxa 126 numTaxa 126   short true   bits 2305843009213693959   states 7   sumSquaresStatesOnly 42755.0 sumSquares -5.072854620270127E19 longCompressibleToShort false usingShortMatrix true   NumFiles 1 NumMatrices 1;
			mqVersion;
		endTell;
		getWindow;
		tell It;
			suppress;
			setResourcesState false false 100;
			setPopoutState 400;
			setExplanationSize 0;
			setAnnotationSize 0;
			setFontIncAnnot 0;
			setFontIncExp 0;
			setSize 924 670;
			setLocation 290 23;
			setFont SanSerif;
			setFontSize 10;
			getToolPalette;
			tell It;
			endTell;
			desuppress;
		endTell;
		getEmployee  #mesquite.minimal.ManageTaxa.ManageTaxa;
		tell It;
			showTaxa #8464539481286941188 #mesquite.lists.TaxonList.TaxonList;
			tell It;
				setTaxa #8464539481286941188;
				getWindow;
				tell It;
					useTargetValue off;
					setTargetValue ;
					newAssistant  #mesquite.lists.TaxonListCurrPartition.TaxonListCurrPartition;
					newAssistant  #mesquite.lists.DefaultTaxaOrder.DefaultTaxaOrder;
					setExplanationSize 30;
					setAnnotationSize 20;
					setFontIncAnnot 0;
					setFontIncExp 0;
					setSize 824 598;
					setLocation 290 23;
					setFont SanSerif;
					setFontSize 10;
					getToolPalette;
					tell It;
						setTool mesquite.lists.TaxonList.TaxonListWindow.arrow;
					endTell;
				endTell;
				showWindow;
				getEmployee #mesquite.lists.ColorTaxon.ColorTaxon;
				tell It;
					setColor Black;
					removeColor off;
				endTell;
				getEmployee #mesquite.lists.TaxonListAnnotPanel.TaxonListAnnotPanel;
				tell It;
					togglePanel off;
				endTell;
			endTell;
		endTell;
		getEmployee  #mesquite.charMatrices.BasicDataWindowCoord.BasicDataWindowCoord;
		tell It;
			showDataWindow #2945879638180203702 #mesquite.charMatrices.BasicDataWindowMaker.BasicDataWindowMaker;
			tell It;
				getWindow;
				tell It;
					getTable;
					tell It;
						rowNamesWidth 306;
					endTell;
					setExplanationSize 30;
					setAnnotationSize 20;
					setFontIncAnnot 0;
					setFontIncExp 0;
					setSize 824 598;
					setLocation 290 23;
					setFont SanSerif;
					setFontSize 12;
					getToolPalette;
					tell It;
						setTool mesquite.charMatrices.BasicDataWindowMaker.BasicDataWindow.ibeam;
					endTell;
					setActive;
					setTool mesquite.charMatrices.BasicDataWindowMaker.BasicDataWindow.ibeam;
					colorCells  #mesquite.charMatrices.ColorCells.ColorCells;
				tell It;
					setColor Red;
					removeColor off;
				endTell;
					colorRowNames  #mesquite.charMatrices.TaxonGroupColor.TaxonGroupColor;
					colorColumnNames  #mesquite.charMatrices.CharGroupColor.CharGroupColor;
					colorText  #mesquite.charMatrices.NoColor.NoColor;
					setBackground White;
					toggleShowNames on;
					toggleShowTaxonNames on;
					toggleTight off;
					toggleThinRows off;
					toggleShowChanges on;
					toggleSeparateLines off;
					toggleShowStates on;
					toggleAutoWCharNames on;
					toggleAutoTaxonNames off;
					toggleShowDefaultCharNames off;
					toggleConstrainCW on;
					toggleBirdsEye off;
					toggleShowPaleGrid off;
					toggleShowPaleCellColors off;
					toggleShowPaleExcluded off;
					togglePaleInapplicable on;
					togglePaleMissing off;
					toggleShowBoldCellText off;
					toggleAllowAutosize on;
					toggleColorsPanel off;
					toggleDiagonal off;
					setDiagonalHeight 80;
					toggleLinkedScrolling on;
					toggleScrollLinkedTables off;
				endTell;
				showWindow;
				getWindow;
				tell It;
					forceAutosize;
				endTell;
				getEmployee #mesquite.charMatrices.AlterData.AlterData;
				tell It;
					toggleBySubmenus off;
				endTell;
				getEmployee #mesquite.charMatrices.ColorByState.ColorByState;
				tell It;
					setStateLimit 9;
					toggleUniformMaximum on;
				endTell;
				getEmployee #mesquite.categ.StateNamesEditor.StateNamesEditor;
				tell It;
					makeWindow;
					tell It;
						getTable;
						tell It;
							rowNamesWidth 581;
						endTell;
						setExplanationSize 30;
						setAnnotationSize 20;
						setFontIncAnnot 0;
						setFontIncExp 0;
						setSize 824 598;
						setLocation 290 23;
						setFont SanSerif;
						setFontSize 12;
						getToolPalette;
						tell It;
							setTool mesquite.categ.StateNamesEditor.StateNamesWindow.arrow;
						endTell;
						rowsAreCharacters on;
						toggleConstrainChar on;
						toggleConstrainCharNum 3;
						togglePanel off;
						toggleSummaryPanel off;
					endTell;
					showWindow;
				endTell;
				getEmployee #mesquite.categ.StateNamesStrip.StateNamesStrip;
				tell It;
					showStrip off;
				endTell;
				getEmployee #mesquite.charMatrices.AnnotPanel.AnnotPanel;
				tell It;
					togglePanel off;
				endTell;
				getEmployee #mesquite.charMatrices.CharReferenceStrip.CharReferenceStrip;
				tell It;
					showStrip off;
				endTell;
				getEmployee #mesquite.charMatrices.QuickKeySelector.QuickKeySelector;
				tell It;
					autotabOff;
				endTell;
				getEmployee #mesquite.charMatrices.SelSummaryStrip.SelSummaryStrip;
				tell It;
					showStrip off;
				endTell;
				getEmployee #mesquite.categ.SmallStateNamesEditor.SmallStateNamesEditor;
				tell It;
					panelOpen true;
				endTell;
			endTell;
		endTell;
		getEmployee  #mesquite.charMatrices.ManageCharacters.ManageCharacters;
		tell It;
			showCharacters #2945879638180203702 #mesquite.lists.CharacterList.CharacterList;
			tell It;
				setData 0;
				getWindow;
				tell It;
					useTargetValue off;
					setTargetValue ;
					newAssistant  #mesquite.lists.DefaultCharOrder.DefaultCharOrder;
					newAssistant  #mesquite.lists.CharListPartition.CharListPartition;
					newAssistant  #mesquite.lists.CharacterStats.CharacterStats;
				tell It;
					toggleSelectedOnly off;
				endTell;
					getTable;
					tell It;
						rowNamesWidth 355;
						columnWidth 1 204;
						columnWidth 2 103;
					endTell;
					setExplanationSize 30;
					setAnnotationSize 20;
					setFontIncAnnot 0;
					setFontIncExp 0;
					setSize 824 598;
					setLocation 290 23;
					setFont SanSerif;
					setFontSize 10;
					getToolPalette;
					tell It;
						setTool mesquite.lists.CharacterList.CharacterListWindow.arrow;
					endTell;
				endTell;
				showWindow;
				getEmployee #mesquite.lists.CharListAnnotPanel.CharListAnnotPanel;
				tell It;
					togglePanel off;
				endTell;
			endTell;
		endTell;
		getEmployee  #mesquite.charMatrices.ManageCharPartitions.ManageCharPartitions;
		tell It;
			showCharacterGroups  #mesquite.lists.CharGroupList.CharGroupList;
			tell It;
				getWindow;
				tell It;
					useTargetValue off;
					setTargetValue ;
					newAssistant  #mesquite.lists.CharGroupListColor.CharGroupListColor;
					setExplanationSize 30;
					setAnnotationSize 20;
					setFontIncAnnot 0;
					setFontIncExp 0;
					setSize 824 598;
					setLocation 290 23;
					setFont SanSerif;
					setFontSize 10;
					getToolPalette;
					tell It;
						setTool mesquite.lists.CharGroupList.CharGroupListWindow.ibeam;
					endTell;
				endTell;
				showWindow;
			endTell;
		endTell;
		endTell;
end;
