# Supplementary material for: A Bayesian approach to dynamic homology of morphological characters and the ancestral phenotype of jawed vertebrates
Source: eLife. 2020 Dec 4;9:e62374. doi: 10.7554/eLife.62374 (PMC7793628; doi:10.7554/eLife.62374)
Supplement: Supplementary file 2. [file elife-62374-supp2.zip]

Archive with 1 entries (1 files):
- earlyverts_dynamichomology.xml
